# Supplementary material for: Crosstalks between Myo-Inositol Metabolism, Programmed Cell Death and Basal Immunity in Arabidopsis
Source: PLoS One. 2009 Oct 8;4(10):e7364. doi: 10.1371/journal.pone.0007364 (PMC2754662; doi:10.1371/journal.pone.0007364)
Supplement: Table S2 — Differentially expressed genes in atips1-1 vs Col-0 under SD and LD conditions. Three analysis were performed: atips1-1 transcriptome was compared to that of Col-0 under short days (SD), and under long days (LD), and atips1-1 transcriptome under SD was compared to atips1-1 transcriptome under LD (SD/LD). For each set of experiment, the log2 ratio (Ratio) for differential expression and P values (Pval) are indicated (See methods for details). Below is the legend for color codes used for ratios and P values. Cells highlighted in green correspond to significantly down-regulated genes, cells highlighted in red correspond to significantly up-regulated genes. Cells highlighted in black correspond to genes that are not significantly differentially expressed (i.e. Pval >5%). AGI numbers highlighted in green correspond to probes that match two different genes, in that case, the AGI number of the other target is indicated inthe second column. AGI numbers highlighted in gray correspond to unannotated genes. Stars indicate genes that are represented by two different probes on the array. (0.46 MB DOC) [file pone.0007364.s010.xls]

## Sheet: Table S2
	0	1e-08	0.05	1
P values :
Ratio :
	-2.5	-1.5	-1	non diff		1	1.5	2.5
				0
			SD		LD		atips1-1
			Col0/atips1-1		Col0/atips1-1		SD/LD
Accession	Accession	Function	Ratio	Pval	Ratio	Pval	Ratio	Pval
AT4G39800		MI-1-P SYNTHASE; inositol-3-phosphate synthase_ inositol-3-phosphate synthase isozyme 1 / myo-inositol-1-phosphate synthase 1 / MI-1-P synthase 1 / IPS 1	-2.22697	0	-3.84503	0	-1.49401	0
AT5G20630		GLP3 (GERMIN-LIKE PROTEIN 3); nutrient reservoir	0.875314	1.34266e-07	-2.47528	0	-1.98288	0
AT1G66100		toxin receptor binding_ thionin, putative	0.367664	1	-2.22861	0	-2.80309	0
AT3G33002		unknown protein_ pseudogene, ribosomal protein S2p family	0.762018	4.85604e-05	-2.12909	0	-1.35994	0
AT5G13930		CHS (CHALCONE SYNTHASE); naringenin-chalcone synthase_ chalcone synthase / naringenin-chalcone synthase	0.56605	0.206825	-2.07861	0	$	$
AT4G28780		carboxylic ester hydrolase/ hydrolase, acting on ester bonds_ GDSL-motif lipase/hydrolase family protein	0.654596	0.00630994	-2.0745	0	-1.92215	0
AT4G12730		FLA2 (fasciclin-like arabinogalactan-protein 2)_ fasciclin-like arabinogalactan-protein (FLA2)	0.788609	1.30696e-05	-2.01831	0	-1.75312	0
AT2G10940		lipid binding_ protease inhibitor/seed storage/lipid transfer protein (LTP) family protein	$	$	-2.01024	0	-2.26214	0
AT3G23810		SAHH2; adenosylhomocysteinase_ adenosylhomocysteinase, putative / S-adenosyl-L-homocysteine hydrolase, putative / AdoHcyase, putative	0.561265	0.24644	-1.96372	0	-1.93271	0
AT5G22580		unknown protein	0.194559	1	-1.89659	0	-1.57543	0
AT3G13470		ATP binding / protein binding_ chaperonin, putative	0.448388	1	-1.83708	0	-2.02876	0
AT1G64390		hydrolase, hydrolyzing O-glycosyl compounds_ endo-1,4-beta-glucanase, putative / cellulase, putative	0.306159	1	-1.81118	0	-2.28434	0
AT2G22170		unknown protein_ lipid-associated family protein	0.655993	0.00594943	-1.80956	0	-2.10519	0
AT2G45470		FLA8_ fasciclin-like arabinogalactan-protein (FLA8)	0.658426	0.00536849	-1.79927	0	-1.92892	0
AT2G14890		AGP9 (ARABINOGALACTAN PROTEIN 9)	0.639711	0.0117239	-1.79774	0	-1.91971	0
AT3G04290		carboxylic ester hydrolase/ hydrolase, acting on ester bonds_ GDSL-motif lipase/hydrolase family protein	0.775386	2.52373e-05	-1.79765	0	-1.76329	0
AT2G43550	AT2G43560	trypsin inhibitor FK506 binding / peptidyl-prolyl cis-trans isomerase	0.287774	1	-1.79468	0	-2.1894	0
AT5G01015		unknown protein	0.448974	1	-1.79066	0	-1.50334	0
AT1G02205		CER1 (ECERIFERUM 1)_ CER1 protein	0.68467	0.0017328	-1.78757	0	-1.89787	0
AT4G18440		adenylosuccinate lyase/ catalytic_ adenylosuccinate lyase, putative / adenylosuccinase, putative	0.155247	1	-1.78256	0	-2.66117	0
AT2G27385		unknown protein	0.657738	0.00552703	-1.7751	0	-2.47334	0
AT1G54040		ESP (EPITHIOSPECIFIER PROTEIN)_ kelch repeat-containing protein	0.48667	1	-1.72663	0	-1.62735	0
AT2G42220		unknown protein_ rhodanese-like domain-containing protein	0.242921	1	-1.67423	0	-2.6916	0
AT3G10260		unknown protein_ reticulon family protein	0.0728348	1	-1.6742	0	-2.81676	0
AT3G49670		ATP binding / protein kinase/ protein serine/threonine kinase/ protein-tyrosine kinase_ leucine-rich repeat transmembrane protein kinase, putative	0.474944	1	-1.64431	0	-1.77497	0
AT4G38770		PRP4 (PROLINE-RICH PROTEIN 4)_ proline-rich family protein (PRP4)	0.938717	3.53582e-09	-1.63424	0	-1.71909	0
AT1G26210		unknown protein	0.817335	3.01649e-06	-1.63332	0	-1.48816	0
AT3G19820		DWF1 (DIMINUTO 1); catalytic_ cell elongation protein / DWARF1 / DIMINUTO (DIM)	0.547581	0.403713	-1.62019	0	-1.88735	0
AT4G34140		nucleic acid binding_ D111/G-patch domain-containing protein	0.596301	0.0661845	-1.61429	0	-0.825506	6.88158e-05
AT5G63180		lyase/ pectate lyase	0.00565006	1	-1.60991	0	-1.34363	0
AT3G53900		uracil phosphoribosyltransferase_ uracil phosphoribosyltransferase, putative / UMP pyrophosphorylase, putative / UPRTase, putative	0.34197	1	-1.60965	0	-1.7434	0
AT2G38540		LP1; lipid binding_ nonspecific lipid transfer protein 1 (LTP1)	0.477136	1	-1.59785	0	-1.67162	0
AT3G28300		AT14A_ integrin-related protein 14a	0.747883	9.58786e-05	-1.59375	0	-1.07992	1.84323e-10	*
AT3G28300		AT14A_ integrin-related protein 14a	0.807319	5.05807e-06	-1.58893	0	-1.13101	1.11711e-11	*
AT1G29660		carboxylic ester hydrolase/ hydrolase, acting on ester bonds_ GDSL-motif lipase/hydrolase family protein	0.321507	1	-1.57929	0	-1.33094	0
AT1G23205		enzyme inhibitor/ pectinesterase/ pectinesterase inhibitor_ invertase/pectin methylesterase inhibitor family protein	0.731774	0.00020513	-1.55251	0	-0.681247	0.0232022
AT1G74070		peptidyl-prolyl cis-trans isomerase	0.316298	1	-1.52518	0	-1.75885	0
AT5G26000		TGG1 (THIOGLUCOSIDE GLUCOHYDROLASE 1); hydrolase, hydrolyzing O-glycosyl compounds_ glycosyl hydrolase family 1 protein	0.397668	1	-1.51686	0	-1.11452	2.23421e-11
AT1G09750	AT1G09760	pepsin A U2Aprim; protein binding	0.520206	1	-1.50739	0	-2.00943	0
AT1G26945		transcription regulator	0.197321	1	-1.50669	0	-2.27504	0
AT5G18660		PCB2 (PALE-GREEN AND CHLOROPHYLL B REDUCED 2)_ isoflavone reductase-related	0.340234	1	-1.49706	0	-1.77579	0
AT3G15520		peptidyl-prolyl cis-trans isomerase	0.502067	1	-1.48619	0	-1.76894	0	*
AT5G13140		unknown protein	0.250911	1	-1.48356	0	-1.47305	0
AT2G38120		AUX1 (AUXIN RESISTANT 1); amino acid permease/ transporter	0.288579	1	-1.4788	0	-1.36253	0
AT4G39330		oxidoreductase/ zinc ion binding_ mannitol dehydrogenase, putative	0.564193	0.221414	-1.47717	0	-1.97491	0
AT5G51750		subtilase_ subtilase family protein	0.532009	0.698428	-1.47445	0	-1.77771	0
AT1G11850		unknown protein	0.710729	0.000541078	-1.45277	0	-1.71962	0
AT5G25460		unknown protein	0.379025	1	-1.44803	0	-1.52558	0
AT5G64870		unknown protein	0.247642	1	-1.44712	0	-1.20976	0
AT5G64040		PSI-N; calmodulin binding_ photosystem I reaction center subunit PSI-N, chloroplast, putative / PSI-N, putative (PSAN)	0.204339	1	-1.43882	0	-2.07818	0
AT2G42530		unknown protein_ cold-responsive protein / cold-regulated protein (cor15b)	0.595588	0.0680291	-1.43308	0	-2.35658	0	*
AT2G28900		protein translocase/ protein transporter_ mitochondrial import inner membrane translocase subunit Tim17/Tim22/Tim23 family protein	0.638718	0.0122129	-1.41808	0	-1.53122	0
AT3G14210		carboxylic ester hydrolase/ hydrolase, acting on ester bonds_ myrosinase-associated protein, putative	0.10168	1	-1.41501	0	-1.31815	0
AT5G48900		lyase/ pectate lyase	0.16723	1	-1.41429	0	-1.59895	0
AT3G16370		carboxylic ester hydrolase/ hydrolase, acting on ester bonds_ GDSL-motif lipase/hydrolase family protein	0.642253	0.0105567	-1.40652	0	-1.15637	0
AT3G06770		polygalacturonase_ glycoside hydrolase family 28 protein / polygalacturonase (pectinase) family protein	0.313052	1	-1.40269	0	-1.29539	0
AT1G27950		unknown protein_ lipid transfer protein-related	0.586853	0.0950282	-1.38226	0	-1.52651	0
AT3G16240		DELTA-TIP; water channel_ delta tonoplast integral protein (delta-TIP)	0.65501	0.006201	-1.38155	0	-1.12745	1.11711e-11
AT4G23670		unknown protein_ major latex protein-related / MLP-related	0.526952	0.831941	-1.37313	0	-1.53758	0
AT4G25050		ACP4_ acyl carrier family protein / ACP family protein	0.285446	1	-1.37027	0	-1.68431	0
AT1G04680		lyase/ pectate lyase	0.355197	1	-1.36334	0	-1.16296	0
AT3G26060		antioxidant_ peroxiredoxin Q, putative	0.276222	1	-1.36016	0	-1.71688	0
AT1G73600		S-adenosylmethionine-dependent methyltransferase/ methyltransferase/ phosphoethanolamine N-methyltransferase_ phosphoethanolamine N-methyltransferase 3, putative (NMT3)	-0.407453	1	-1.35758	0	-2.1826	0
AT4G00400		acyltransferase_ phospholipid/glycerol acyltransferase family protein	0.310818	1	-1.35284	0	-1.4379	0
AT5G59870		DNA binding_ histone H2A, putative	0.0505556	1	-1.34591	0	-0.845977	2.76697e-05
AT2G05990		MOD1 (MOSAIC DEATH 1); enoyl-[acyl-carrier protein] reductase (NADH)/ oxidoreductase_ enoyl-(acyl-carrier protein) reductase (NADH), chloroplast, putative / NADH-dependent enoyl-ACP reductase, putative	0.44112	1	-1.34568	0	-1.66339	0
AT3G11630		antioxidant_ 2-cys peroxiredoxin, chloroplast (BAS1)	0.260298	1	-1.34455	0	-1.51034	0
AT1G66350		RGL1 (RGA-LIKE 1); transcription factor_ gibberellin regulatory protein (RGL1)	-0.00306872	1	-1.33557	0	0.0650744	1
AT2G36830		GAMMA-TIP; water channel_ major intrinsic family protein / MIP family protein	0.571765	0.167473	-1.33305	0	-0.749962	0.00165293
AT5G17670		unknown protein	0.118297	1	-1.33018	0	-1.66839	0
AT2G44040		dihydrodipicolinate reductase_ dihydrodipicolinate reductase family protein	0.280359	1	-1.32384	0	-1.35086	0
AT3G43720		lipid binding_ protease inhibitor/seed storage/lipid transfer protein (LTP) family protein	0.560636	0.252151	-1.3186	0	-1.22354	0
AT5G11420		unknown protein	0.36058	1	-1.31514	0	-1.17258	0
AT1G26770		ATEXPA10 (ARABIDOPSIS THALIANA EXPANSIN A10)	0.172785	1	-1.31091	0	-0.61494	0.237201
AT4G35100		PIP3 (PLASMA MEMBRANE INTRINSIC PROTEIN 3); water channel_ plasma membrane intrinsic protein (SIMIP)	0.799563	7.51658e-06	-1.31071	0	-0.604247	0.338064
AT5G59690		DNA binding_ histone H4	0.129065	1	-1.30965	0	-0.925095	6.69728e-07
AT5G54270	AT5G54280	LHCB3 (LIGHT-HARVESTING CHLOROPHYLL BINDING PROTEIN 3) ATM2 (ARABIDOPSIS THALIANA MYOSIN 4)	0.192616	1	-1.30937	0	-2.63562	0
AT5G62920		ARR6 (RESPONSE REGULATOR 6); transcription regulator/ two-component response regulator	0.519679	1	-1.30502	0	-1.42527	0
AT3G10940		phosphoprotein phosphatase/ protein tyrosine/serine/threonine phosphatase_ protein phosphatase-related	0.33263	1	-1.30434	0	-1.68458	0
AT4G23820		polygalacturonase_ glycoside hydrolase family 28 protein / polygalacturonase (pectinase) family protein	0.585596	0.099676	-1.2959	0	-1.20398	0
AT3G11900		ANT1 (AROMATIC AND NEUTRAL TRANSPORTER 1); amino acid permease/ amino acid transporter	0.287111	1	-1.29275	0	-1.26925	0
AT4G27860		unknown protein_ integral membrane family protein	0.268708	1	-1.29133	0	-1.57912	0
AT1G55260		lipid binding_ protease inhibitor/seed storage/lipid transfer protein (LTP) family protein	0.531578	0.708967	-1.29026	0	-1.74648	0
AT5G25610		RD22_ dehydration-responsive protein (RD22)	0.0755718	1	-1.28816	0	-1.67498	0
AT5G02890		transferase_ transferase family protein	0.409981	1	-1.28146	0	-1.4676	0
AT5G12250		TUB6 (BETA-6 TUBULIN)_ tubulin beta-6 chain (TUB6)	0.343506	1	-1.27855	0	-1.37405	0
AT5G63310		NDPK2 (NUCLEOSIDE DIPHOSPHATE KINASE 2); ATP binding / nucleoside diphosphate kinase_ nucleotide diphosphate kinase II, chloroplast (NDPK2)	0.355843	1	-1.26687	0	-1.2653	0
AT2G42530		unknown protein_ cold-responsive protein / cold-regulated protein (cor15b)	0.481933	1	-1.2657	0	-2.02013	0	*
AT5G59970		DNA binding_ histone H4	0.185699	1	-1.2623	0	-0.819421	8.98545e-05
AT1G52190		transporter_ proton-dependent oligopeptide transport (POT) family protein	0.266724	1	-1.26158	0	-1.37138	0
AT5G15230		GASA4_ gibberellin-regulated protein 4 (GASA4) / gibberellin-responsive protein 4	0.576622	0.139756	-1.25525	0	-0.780372	0.000475963
AT1G66430		kinase/ ribokinase_ pfkB-type carbohydrate kinase family protein	0.138565	1	-1.25282	0	-1.19851	0
AT4G12970		unknown protein	0.364655	1	-1.25158	0	-1.17389	0
AT5G58300	AT5G58310	ATP binding / kinase/ protein serine/threonine kinase catalytic/ hydrolase	-0.0366689	1	-1.25047	0	-0.445003	1
AT1G24020		unknown protein_ Bet v I allergen family protein	0.406826	1	-1.24603	0	-1.26081	0
AT4G25890		structural constituent of ribosome_ 60S acidic ribosomal protein P3 (RPP3A)	0.214687	1	-1.24582	0	-1.18416	0
AT1G21500		unknown protein	0.0266687	1	-1.24053	0	-2.22893	0
AT3G07010		lyase/ pectate lyase	0.127572	1	-1.22748	0	-0.606938	0.309388
AT4G34440		ATP binding / kinase/ protein kinase/ protein serine/threonine kinase/ protein-tyrosine kinase	0.212251	1	-1.22707	0	-1.62579	0
AT1G30530		UDP-glycosyltransferase/ transferase, transferring glycosyl groups	0.320402	1	-1.22705	0	-1.0642	4.46843e-10
AT2G06850		EXGT-A1 (ENDO-XYLOGLUCAN TRANSFERASE); hydrolase, acting on glycosyl bonds_ xyloglucan:xyloglucosyl transferase / xyloglucan endotransglycosylase / endo-xyloglucan transferase (EXT) (EXGT-A1)	0.611302	0.0368595	-1.22508	0	-0.202161	1
AT1G50010	AT1G50020	TUA2 unknown protein	0.394031	1	-1.22121	0	-1.68827	0
AT4G00360	AT4G00370	CYP86A2; oxygen binding ANTR2; organic anion transporter	0.672925	0.00288905	-1.21391	0	-1.16077	0
AT1G55490		CPN60B (CHAPERONIN 60 BETA); ATP binding / protein binding_ RuBisCO subunit binding-protein beta subunit, chloroplast / 60 kDa chaperonin beta subunit / CPN-60 beta	0.586962	0.0946356	-1.21276	0	-1.19906	0	*
AT5G50730		unknown protein	0.382608	1	-1.2127	0	-1.58305	0
AT4G28660		unknown protein_ photosystem II reaction centre W (PsbW) family protein	0.181148	1	-1.21032	0	-1.42453	0
AT5G10920		argininosuccinate lyase/ catalytic	0.238634	1	-1.21012	0	-1.32062	0
AT5G13400		transporter_ proton-dependent oligopeptide transport (POT) family protein	0.668175	0.00354431	-1.20877	0	-1.71188	0
AT3G18000		NMT1 (N-METHYLTRANSFERASE 1); phosphoethanolamine N-methyltransferase_ phosphoethanolamine N-methyltransferase 1 / PEAMT 1 (NMT1)	0.531763	0.704423	-1.20641	0	-1.48345	0
AT2G40610		ATEXPA8 (ARABIDOPSIS THALIANA EXPANSIN A8)	-0.12727	1	-1.20393	0	-1.89217	0
AT2G28820		structural constituent of ribosome_ ribosomal protein L16 family protein	0.492581	1	-1.19503	0	-1.33565	0
AT4G01080		unknown protein	-0.347006	1	-1.19395	0	-0.545286	1
AT4G02530		unknown protein_ chloroplast thylakoid lumen protein	0.267061	1	-1.1907	0	-1.24114	0
AT1G75690		unknown protein_ chaperone protein dnaJ-related	0.189426	1	-1.19036	0	-2.0361	0
AT4G01310		structural constituent of ribosome_ ribosomal protein L5 family protein	0.340099	1	-1.18857	0	-1.28411	0
AT3G23940		catalytic/ dihydroxy-acid dehydratase_ dehydratase family	0.347607	1	-1.18446	0	-1.49018	0
AT4G28040	AT4G28050	unknown protein unknown protein	0.401573	1	-1.18034	0	-1.40859	0
AT4G16515		unknown protein	0.251268	1	-1.17391	0	-1.48225	0
AT5G52310		COR78 (COLD REGULATED 78)_ low-temperature-responsive protein 78 (LTI78) / desiccation-responsive protein 29A (RD29A)	1.21439	0	-1.17095	0	-1.94836	0
AT1G32080		rhodopsin-like receptor_ membrane protein, putative	0.0227731	1	-1.1678	0	-1.15668	0
AT1G12900		NAD binding / glyceraldehyde-3-phosphate dehydrogenase (phosphorylating)/ glyceraldehyde-3-phosphate dehydrogenase_ glyceraldehyde 3-phosphate dehydrogenase, chloroplast, putative / NADP-dependent glyceraldehydephosphate dehydrogenase, putative	0.0627986	1	-1.16778	0	-1.59198	0
AT5G55280		FTSZ1-1; GTP binding / GTPase/ structural molecule_ cell division protein FtsZ, chloroplast, putative (FTSZ)	0.0643768	1	-1.16683	0	-1.68015	0
AT5G51550		unknown protein_ phosphate-responsive 1 family protein	0.736742	0.000162514	-1.16557	0	-1.25054	0
AT1G77490		L-ascorbate peroxidase_ L-ascorbate peroxidase, thylakoid-bound (tAPX)	0.446421	1	-1.16413	0	-1.80763	0	*
AT1G74970		RPS9 (RIBOSOMAL PROTEIN S9); structural constituent of ribosome_ ribosomal protein S9 (RPS9)	0.363563	1	-1.16333	0	-1.43475	0
AT2G25840		ATP binding / tRNA ligase/ tryptophan-tRNA ligase_ tRNA synthetase class I (W and Y) family protein	0.467396	1	-1.16137	0	-1.28789	0
AT3G18890		unknown protein	0.249036	1	-1.16136	0	-1.51611	0
AT5G06290		antioxidant_ 2-cys peroxiredoxin, chloroplast, putative	0.128781	1	-1.15748	0	-1.2068	0
AT3G63190		unknown protein_ ribosome recycling factor, chloroplast, putative / ribosome releasing factor, chloroplast, putative	0.264434	1	-1.15671	0	-1.39155	0
AT3G18050		unknown protein	0.194354	1	-1.15613	0	-1.50897	0
AT3G25920		RPL15_ 50S ribosomal protein L15, chloroplast (CL15)	0.268581	1	-1.15607	0	-1.45539	0
AT2G22230	AT2G22240	3-hydroxyacyl-[acyl-carrier protein] dehydratase/ catalytic inositol-3-phosphate synthase	0.268037	1	-1.15583	0	-1.78559	0
AT3G50685		unknown protein	0.313399	1	-1.15456	0	-1.81475	0
AT1G77490		L-ascorbate peroxidase_ L-ascorbate peroxidase, thylakoid-bound (tAPX)	0.383409	1	-1.15279	0	-1.33816	0	*
AT1G29070		structural constituent of ribosome_ ribosomal protein L34 family protein	0.249434	1	-1.15129	0	-1.36827	0
AT3G08920		unknown protein_ rhodanese-like domain-containing protein	0.273332	1	-1.14982	0	-1.96431	0
AT3G06980		ATP binding / ATP-dependent helicase/ helicase/ nucleic acid binding_ DEAD/DEAH box helicase, putative	0.297767	1	-1.14924	0	-1.45584	0
AT3G52380		CP33; RNA binding_ 33 kDa ribonucleoprotein, chloroplast, putative / RNA-binding protein cp33, putative	0.335955	1	-1.1469	0	-1.36215	0
AT2G47940		DEGP2; serine-type peptidase/ trypsin_ DegP2 protease (DEGP2)	0.501425	1	-1.14645	0	-1.59281	0	*
AT1G10522		unknown protein	0.236376	1	-1.14465	0	-1.25197	0
AT1G04430		unknown protein_ dehydration-responsive protein-related	0.305953	1	-1.14071	0	-0.996431	1.77899e-08
AT1G48600		S-adenosylmethionine-dependent methyltransferase/ methyltransferase/ phosphoethanolamine N-methyltransferase_ phosphoethanolamine N-methyltransferase 2, putative (NMT2)	0.0848898	1	-1.13269	0	-1.44734	0
AT4G16980		nutrient reservoir_ arabinogalactan-protein family	0.320944	1	-1.13174	0	-1.44165	0
AT3G12630		DNA binding / zinc ion binding_ zinc finger (AN1-like) family protein	0.22707	1	-1.12941	0	-1.52679	0
AT5G20720		CPN20 (CHAPERONIN 20); calmodulin binding_ 20 kDa chaperonin, chloroplast (CPN21) (CHCPN10) (CPN20)	0.0486608	1	-1.12748	0	-1.13344	5.58553e-12
AT5G08050		unknown protein	0.261932	1	-1.12634	0	-1.79653	0
AT5G55220		peptidyl-prolyl cis-trans isomerase_ trigger factor type chaperone family protein	0.508881	1	-1.12466	0	-1.20813	0
AT5G45950		carboxylic ester hydrolase/ hydrolase, acting on ester bonds_ GDSL-motif lipase/hydrolase family protein	0.492825	1	-1.12374	0	-1.59364	0
AT2G03420		unknown protein	0.266506	1	-1.12241	0	-1.128	1.11711e-11
AT5G08330		transcription factor_ TCP family transcription factor, putative	0.170489	1	-1.12112	5.61284e-12	-1.90276	0
AT2G37470		DNA binding_ histone H2B, putative	-0.0411633	1	-1.12062	5.61284e-12	-0.966831	8.27329e-08
AT1G07320		RPL4; structural constituent of ribosome_ 50S ribosomal protein L4, chloroplast (CL4)	0.282734	1	-1.11968	5.61284e-12	-1.25047	0
AT2G43030		structural constituent of ribosome_ ribosomal protein L3 family protein	0.174358	1	-1.11778	5.61284e-12	-1.24304	0
AT4G19530		ATP binding / transmembrane receptor_ disease resistance protein (TIR-NBS-LRR class), putative	0.486086	1	-1.11728	5.61284e-12	-1.24161	0
AT5G18570		GTP binding_ GTP1/OBG family protein	0.476288	1	-1.11669	5.61284e-12	-1.42964	0
AT2G43360		BIO2 (BIOTIN AUXOTROPH 2); biotin synthase_ biotin synthase (BioB) (BIO2)	0.351386	1	-1.1157	5.61284e-12	-1.36496	0
AT5G44020		acid phosphatase_ acid phosphatase class B family protein	0.812603	3.85391e-06	-1.11108	5.61284e-12	-0.794288	0.00026509
AT3G14930		uroporphyrinogen decarboxylase_ uroporphyrinogen decarboxylase, putative / UPD, putative	0.266407	1	-1.10998	5.61284e-12	-1.72029	0
AT1G35680		RNA binding / structural constituent of ribosome_ 50S ribosomal protein L21, chloroplast / CL21 (RPL21)	0.132315	1	-1.10989	5.61284e-12	-1.2645	0
AT2G40490		uroporphyrinogen decarboxylase_ uroporphyrinogen decarboxylase, putative / UPD, putative	0.44285	1	-1.10979	5.61284e-12	-1.46266	0
AT2G05710	AT2G05715	RNA binding / aconitate hydratase/ hydro-lyase/ iron ion binding / lyase unknown protein	0.0858513	1	-1.10924	5.61284e-12	-1.49869	0
AT5G22880		DNA binding_ histone H2B, putative	0.0472086	1	-1.10724	5.61284e-12	-0.556388	1
AT1G78630		EMB1473; structural constituent of ribosome_ ribosomal protein L13 family protein	0.108573	1	-1.10602	5.61284e-12	-1.45319	0
AT4G17560		structural constituent of ribosome_ ribosomal protein L19 family protein	0.365699	1	-1.10571	5.61284e-12	-1.24753	0
AT2G30200		[acyl-carrier protein] S-malonyltransferase/ transferase	0.331184	1	-1.10538	5.61284e-12	-1.34263	0
AT3G08940		LHCB4.2_ chlorophyll A-B binding protein (LHCB4.2)	-0.205498	1	-1.10369	1.12257e-11	-2.56381	0
AT3G01480		peptidyl-prolyl cis-trans isomerase	0.113557	1	-1.10154	1.12257e-11	-1.32006	0
AT1G48350		structural constituent of ribosome_ ribosomal protein L18 family protein	0.304952	1	-1.09968	1.12257e-11	-1.30017	0
AT2G35130		unknown protein_ pentatricopeptide (PPR) repeat-containing protein	0.322862	1	-1.08689	2.24514e-11	-1.53917	0
AT1G12845		unknown protein	0.271725	1	-1.08412	2.80642e-11	-1.99479	0
AT2G47450		CAO (CHAOS); chromatin binding_ chloroplast signal recognition particle component (CAO)	0.415767	1	-1.08306	2.80642e-11	-1.68589	0
AT3G26710		unknown protein	0.205348	1	-1.08165	3.36771e-11	-1.08353	1.50809e-10
AT2G33450		structural constituent of ribosome_ 50S ribosomal protein L28, chloroplast (CL28)	0.169368	1	-1.08006	3.92899e-11	-1.11376	2.79277e-11
AT1G55490		CPN60B (CHAPERONIN 60 BETA); ATP binding / protein binding_ RuBisCO subunit binding-protein beta subunit, chloroplast / 60 kDa chaperonin beta subunit / CPN-60 beta	0.20086	1	-1.07983	3.92899e-11	-1.32984	0	*
AT2G36870		hydrolase, acting on glycosyl bonds / hydrolase, hydrolyzing O-glycosyl compounds_ xyloglucan:xyloglucosyl transferase, putative / xyloglucan endotransglycosylase, putative / endo-xyloglucan transferase, putative	0.223415	1	-1.07938	3.92899e-11	-1.64642	0
AT3G62030		ROC4; peptidyl-prolyl cis-trans isomerase_ peptidyl-prolyl cis-trans isomerase, chloroplast / cyclophilin / rotamase / cyclosporin A-binding protein (ROC4)	0.220567	1	-1.07909	3.92899e-11	-1.38644	0
AT3G46780		unknown protein	0.0272161	1	-1.07903	3.92899e-11	-1.56325	0
AT4G30650		unknown protein_ hydrophobic protein, putative / low temperature and salt responsive protein, putative	0.532639	0.683298	-1.07602	4.49027e-11	-1.39822	0
AT3G20820		protein binding_ leucine-rich repeat family protein	0.185036	1	-1.07403	5.05156e-11	-1.35393	0
AT5G24300		transferase, transferring glycosyl groups_ starch synthase, putative	0.184682	1	-1.07317	5.61284e-11	-1.31449	0	*
AT3G14240		subtilase_ subtilase family protein	0.272317	1	-1.073	5.61284e-11	-1.43321	0
AT4G32410		CESA1 (CELLULASE SYNTHASE 1); transferase, transferring glycosyl groups_ cellulose synthase, catalytic subunit, putative	0.618077	0.0281716	-1.07226	5.61284e-11	-0.795112	0.000255973
AT3G61080		kinase_ fructosamine kinase family protein	0.337424	1	-1.07195	6.17413e-11	-1.44795	0
AT4G30720		unknown protein	0.336524	1	-1.07112	6.17413e-11	-1.3549	0
AT2G44160		MTHFR2; methylenetetrahydrofolate reductase (NADPH)_ methylenetetrahydrofolate reductase 2 (MTHFR2)	0.201962	1	-1.07105	6.17413e-11	-1.28479	0
AT3G47860		binding_ apolipoprotein D-related	0.157489	1	-1.07066	6.17413e-11	-0.770524	0.000715958
AT1G55360		unknown protein	0.391456	1	-1.07061	6.73541e-11	-0.962524	1.03087e-07
AT5G49030		ATP binding / isoleucine-tRNA ligase/ tRNA ligase_ tRNA synthetase class I (I, L, M and V) family protein	0.221793	1	-1.06987	6.73541e-11	-1.17219	0
AT1G48480		RKL1; ATP binding / kinase/ protein serine/threonine kinase_ leucine-rich repeat transmembrane protein kinase, putative	0.474222	1	-1.06947	6.73541e-11	-0.296692	1
AT1G28290		unknown protein_ pollen Ole e 1 allergen and extensin family protein	0.243816	1	-1.0691	7.2967e-11	-0.902902	1.96403e-06
AT1G76160		SKS5; copper ion binding_ multi-copper oxidase type I family protein	0.384664	1	-1.06638	8.41927e-11	-0.458397	1
AT4G26670		protein translocase/ protein transporter_ mitochondrial import inner membrane translocase subunit Tim17/Tim22/Tim23 family protein	0.352612	1	-1.0656	8.41927e-11	-1.10572	3.90987e-11
AT4G37800		hydrolase, acting on glycosyl bonds / hydrolase, hydrolyzing O-glycosyl compounds_ xyloglucan:xyloglucosyl transferase, putative / xyloglucan endotransglycosylase, putative / endo-xyloglucan transferase, putative	0.224129	1	-1.06474	8.98055e-11	-0.696284	0.0132825
AT1G14345		unknown protein	0.341222	1	-1.06432	9.54183e-11	-0.973091	5.99998e-08
AT1G52230		unknown protein_ photosystem I reaction center subunit VI, chloroplast, putative / PSI-H, putative (PSAH2)	-0.00761694	1	-1.06392	9.54183e-11	-1.88766	0
AT2G34560		ATP binding / ATPase/ nucleoside-triphosphatase/ nucleotide binding_ katanin, putative	0.159927	1	-1.06274	1.01031e-10	-1.71017	0
AT1G68560		XYL1; hydrolase, hydrolyzing O-glycosyl compounds_ alpha-xylosidase (XYL1)	0.401808	1	-1.06142	1.12257e-10	-1.49063	0
AT1G78970	AT1G78980	LUP1 (LUPEOL SYNTHASE 1); lupeol synthase ATP binding / kinase/ protein serine/threonine kinase	0.14241	1	-1.06074	1.1787e-10	0.0917937	1
AT1G16920		RAB11; GTP binding_ Ras-related GTP-binding protein, putative	0.136373	1	-1.0598	1.23483e-10	-1.41206	0
AT1G65010		unknown protein	0.231951	1	-1.05884	1.29095e-10	-0.691905	0.0156435
AT5G51720		unknown protein	0.407655	1	-1.05824	1.34708e-10	-1.46319	0
AT4G05310		unknown protein_ ubiquitin family protein	0.423702	1	-1.05803	1.34708e-10	-1.84943	0
AT5G10390		DNA binding_ histone H3	0.00426005	1	-1.0571	1.45934e-10	-0.684264	0.0207645
AT1G11860		aminomethyltransferase_ aminomethyltransferase, putative	0.295339	1	-1.05627	1.51547e-10	-0.772129	0.000670096
AT4G02790		GTP binding	0.177826	1	-1.05416	1.68385e-10	-1.62877	0
AT5G45930	AT5G45940	CHLI2; magnesium chelatase hydrolase	0.246181	1	-1.05394	1.73998e-10	-1.59326	0
AT1G32470		glycine dehydrogenase (decarboxylating)_ glycine cleavage system H protein, mitochondrial, putative	0.14784	1	-1.05382	1.73998e-10	-0.984429	3.33568e-08
AT1G16080		unknown protein	0.125358	1	-1.05366	1.73998e-10	-1.37457	0
AT1G32990		PRPL11 (PLASTID RIBOSOMAL PROTEIN L11); structural constituent of ribosome_ ribosomal protein L11 family protein	0.158639	1	-1.05229	1.90837e-10	-1.14268	5.58553e-12
AT4G12420		SKU5; copper ion binding_ multi-copper oxidase, putative (SKU5)	0.832328	1.37572e-06	-1.0521	1.90837e-10	-1.14241	5.58553e-12
AT3G17380	AT3G17390	unknown protein MTO3; methionine adenosyltransferase	0.572834	0.160954	-1.05187	1.9645e-10	-0.451265	1
AT3G51820		prenyltransferase_ chlorophyll synthetase, putative	0.463934	1	-1.05091	2.07675e-10	-1.05706	6.64678e-10
AT2G22670		IAA8; transcription factor_ auxin-responsive protein / indoleacetic acid-induced protein 8 (IAA8)	0.0596528	1	-1.04973	2.18901e-10	-1.31714	0
AT3G48730		glutamate-1-semialdehyde 2,1-aminomutase/ pyridoxal phosphate binding / transaminase_ glutamate-1-semialdehyde 2,1-aminomutase 2 (GSA 2) / glutamate-1-semialdehyde aminotransferase 2 (GSA-AT 2)	0.299641	1	-1.04846	2.35739e-10	-1.02097	4.80914e-09
AT1G29670	AT1G29680	carboxylic ester hydrolase/ hydrolase, acting on ester bonds unknown protein	0.379203	1	-1.04702	2.58191e-10	-1.3595	0
AT1G01610		ATGPAT4/GPAT4; 1-acylglycerol-3-phosphate O-acyltransferase/ acyltransferase_ phospholipid/glycerol acyltransferase family protein	0.519347	1	-1.04449	2.97481e-10	-1.14156	5.58553e-12
AT5G63780		protein binding / ubiquitin-protein ligase/ zinc ion binding_ zinc finger (C3HC4-type RING finger) family protein	0.239489	1	-1.04321	3.19932e-10	-0.530799	1
AT1G16850		unknown protein	0.576863	0.138501	-1.04269	3.31158e-10	-0.867869	1.02006e-05
AT2G45970		CYP86A8; fatty acid (omega-1)-hydroxylase/ oxygen binding	0.536536	0.596434	-1.04223	3.42383e-10	$	$	*
AT3G46970		ATPHS2; phosphorylase/ transferase, transferring glycosyl groups_ starch phosphorylase, putative	0.62885	0.0182704	-1.042	3.47996e-10	-0.770985	0.000702482
AT1G64510		structural constituent of ribosome_ ribosomal protein S6 family protein	0.135927	1	-1.0408	3.70448e-10	-1.40287	0
AT2G05790		hydrolase, hydrolyzing O-glycosyl compounds_ glycosyl hydrolase family 17 protein	0.284236	1	-1.04073	3.70448e-10	-1.33652	0
AT3G26520		TIP2 (TONOPLAST INTRINSIC PROTEIN 2); water channel_ tonoplast intrinsic protein, putative	0.348012	1	-1.039	4.09738e-10	-1.07567	2.34592e-10
AT3G55360		CER10/ECR; 3-oxo-5-alpha-steroid 4-dehydrogenase/ fatty acid elongase_ 3-oxo-5-alpha-steroid 4-dehydrogenase family protein / steroid 5-alpha-reductase family protein	0.363973	1	-1.03675	4.65866e-10	-0.927676	5.89994e-07
AT3G61870		unknown protein	0.224316	1	-1.03561	4.99543e-10	-1.09221	8.93685e-11
AT1G30380		unknown protein_ photosystem I reaction center subunit psaK, chloroplast, putative / photosystem I subunit X, putative / PSI-K, putative (PSAK)	0.143285	1	-1.03478	5.21994e-10	-1.45797	0
AT3G15570		signal transducer_ phototropic-responsive NPH3 family protein	0.349139	1	-1.02926	7.18444e-10	-1.47826	0
AT3G33004		unknown protein_ pseudogene, DNA-directed RNA polymerase beta-chain	0.260977	1	-1.02917	7.24057e-10	-1.06315	4.7477e-10
AT2G15050		lipid binding_ lipid transfer protein, putative	0.420695	1	-1.02862	7.46508e-10	-0.889285	3.75374e-06
AT1G06560		RNA binding_ NOL1/NOP2/sun family protein	0.0290913	1	-1.02836	7.57734e-10	-1.42248	0
AT3G28460		unknown protein	0.470341	1	-1.02677	8.30701e-10	-1.58718	0
AT1G61890		antiporter/ drug transporter/ transporter_ MATE efflux family protein	0.433836	1	-1.02541	8.98055e-10	-0.899477	2.31358e-06
AT5G47190		structural constituent of ribosome_ ribosomal protein L19 family protein	0.285452	1	-1.02373	9.82248e-10	-1.28321	0
AT5G22500		oxidoreductase, acting on the CH-CH group of donors_ acyl CoA reductase, putative / male-sterility protein, putative	0.562089	0.239135	-1.02194	1.08889e-09	-1.39263	0
AT1G19150		LHCA2*1; chlorophyll binding_ chlorophyll A-B binding protein, putative / LHCI type II, putative	0.18602	1	-1.02162	1.11134e-09	-1.28217	0
AT3G61820		aspartic-type endopeptidase/ pepsin A	0.354027	1	-1.02161	1.11134e-09	-1.72671	No
AT2G38750		ANNAT4 (ANNEXIN 4); calcium ion binding / calcium-dependent phospholipid binding_ annexin 4 (ANN4)	0.544741	0.446644	-1.02092	1.15625e-09	-1.5155	0
AT5G09870		CESA5 (CELLULASE SYNTHASE 5); transferase, transferring glycosyl groups_ cellulose synthase, catalytic subunit, putative	0.220093	1	-1.02049	1.18431e-09	-0.994543	1.96499e-08
AT1G07370		PCNA1 (PROLIFERATING CELLULAR NUCLEAR ANTIGEN); DNA binding / DNA polymerase processivity factor_ proliferating cell nuclear antigen 1 (PCNA1)	0.189321	1	-1.02011	1.20676e-09	-0.903685	1.89169e-06
AT4G24770		RBP31 (31-KDA RNA BINDING PROTEIN); RNA binding_ 31 kDa ribonucleoprotein, chloroplast, putative / RNA-binding protein RNP-T, putative / RNA-binding protein 1/2/3, putative / RNA-binding protein cp31, putative	0.110775	1	-1.01944	1.25728e-09	-1.44593	0
AT2G28000		CPN60A; ATP binding / protein binding_ RuBisCO subunit binding-protein alpha subunit, chloroplast / 60 kDa chaperonin alpha subunit / CPN-60 alpha	0.448431	1	-1.01829	1.34147e-09	-1.01045	8.4565e-09
AT1G55370		unknown protein	0.442473	1	-1.01704	1.43689e-09	-1.78642	0
AT1G80050		APT2 (ADENINE PHOSPHORIBOSYL TRANSFERASE 2); adenine phosphoribosyltransferase_ adenine phosphoribosyltransferase 2 (APT2)	0.0496746	1	-1.01697	1.4425e-09	-1.34704	0
AT5G49215		polygalacturonase_ glycoside hydrolase family 28 protein / polygalacturonase (pectinase) family protein	0.170103	1	-1.01459	1.65018e-09	-1.04994	9.88639e-10
AT1G18360		catalytic/ hydrolase_ hydrolase, alpha/beta fold family protein	0.256654	1	-1.01406	1.70069e-09	-2.50867	0
AT1G02340		HFR1 (LONG HYPOCOTYL IN FAR-RED); DNA binding / transcription factor_ long hypocotyl in far-red 1 (HFR1) / reduced phytochrome signaling (REP1) / basic helix-loop-helix FBI1 protein (FBI1) / reduced sensitivity to far-red light (RSF1) / bHLH protein 26 (BHLH026) (BHLH26)	0.139464	1	-1.01225	1.88592e-09	-1.11032	3.35132e-11
AT3G07320		hydrolase, hydrolyzing O-glycosyl compounds_ glycosyl hydrolase family 17 protein	0.395834	1	-1.00726	2.4921e-09	-1.80643	0
AT2G32650		unknown protein	0.24261	1	-1.00589	2.69416e-09	-1.10534	4.46843e-11
AT5G62670		ATPase_ ATPase, plasma membrane-type, putative / proton pump, putative	0.517579	1	-1.00539	2.76713e-09	-0.531755	1
AT1G12800		RNA binding_ S1 RNA-binding domain-containing protein	0.250888	1	-1.0042	2.95797e-09	-1.71585	0	*
AT1G06740		transposase_ Mutator-like transposase family	0.179252	1	-1.00403	2.98603e-09	-1.32221	0
AT4G25630		FIB2 (FIBRILLARIN 2)_ fibrillarin 2 (FIB2)	0.0905753	1	-1.00372	3.03655e-09	-0.592728	0.49205
AT3G48420		catalytic/ hydrolase_ haloacid dehalogenase-like hydrolase family protein	0.340682	1	-1.00286	3.1881e-09	-1.29859	0
AT2G15090		acyltransferase_ fatty acid elongase, putative	0.539244	0.54237	-1.0021	3.3228e-09	-1.65608	0
AT3G54050		fructose-bisphosphatase/ phosphoric ester hydrolase_ fructose-1,6-bisphosphatase, putative / D-fructose-1,6-bisphosphate 1-phosphohydrolase, putative / FBPase, putative	0.208123	1	-1.00094	3.54732e-09	-1.23546	0
AT4G21280		calcium ion binding_ oxygen-evolving enhancer protein 3, chloroplast, putative (PSBQ1) (PSBQ)	0.158043	1	-0.995202	4.87756e-09	-1.38455	0
AT3G18130		nucleotide binding_ guanine nucleotide-binding family protein / activated protein kinase C receptor (RACK1)	0.350665	1	-0.995189	4.87756e-09	-0.916587	1.01462e-06
AT5G01790		unknown protein	0.24517	1	-0.993298	5.41639e-09	-1.32335	0
AT3G56940	AT3G56950	AT103 (DICARBOXYLATE DIIRON 1) transporter	-0.0809375	1	-0.993219	5.43885e-09	-2.48901	0
AT2G35190		NPSN11 (NOVEL PLANT SNARE 11); protein transporter_ novel plant SNARE 11 (NPSN11)	0.146452	1	-0.992297	5.7251e-09	-1.13152	1.11711e-11
AT3G53800		unknown protein_ armadillo/beta-catenin repeat family protein	0.102378	1	-0.991849	5.87103e-09	-1.93323	0
AT1G74470		geranylgeranyl reductase_ geranylgeranyl reductase	0.431538	1	-0.990983	6.15729e-09	-2.02916	0
AT4G24930		unknown protein_ thylakoid lumenal 17.9 kDa protein, chloroplast	0.265324	1	-0.990951	6.16852e-09	-0.992005	2.24538e-08
AT1G01090		PDH-E1 ALPHA (PYRUVATE DEHYDROGENASE E1 ALPHA); oxidoreductase, acting on the aldehyde or oxo group of donors, disulfide as acceptor / pyruvate dehydrogenase (acetyl-transferring)_ pyruvate dehydrogenase E1 component alpha subunit, chloroplast	0.271535	1	-0.990393	6.35935e-09	-1.32083	0
AT5G23310		FSD3 (FE SUPEROXIDE DISMUTASE 3); iron superoxide dismutase_ superoxide dismutase (Fe) / iron superoxide dismutase 3 (FSD3)	0.39497	1	-0.990305	6.38742e-09	-0.874493	7.50614e-06
AT1G11545		hydrolase, acting on glycosyl bonds / hydrolase, hydrolyzing O-glycosyl compounds_ xyloglucan:xyloglucosyl transferase, putative / xyloglucan endotransglycosylase, putative / endo-xyloglucan transferase, putative	0.494618	1	-0.989693	6.60632e-09	-0.501942	1
AT1G41830		SKS6; pectinesterase_ multi-copper oxidase type I family protein	0.295668	1	-0.988747	6.95993e-09	-1.36576	0
AT3G44890		RPL9; structural constituent of ribosome_ 50S ribosomal protein L9, chloroplast (CL9)	0.193994	1	-0.988699	6.98238e-09	-1.38428	0
AT2G38140		PSRP4 (PLASTID-SPECIFIC RIBOSOMAL PROTEIN 4); structural constituent of ribosome_ chloroplast 30S ribosomal protein S31 (PSRP4)	0.176772	1	-0.986533	7.86359e-09	-1.09794	6.70264e-11
AT4G17810		nucleic acid binding / transcription factor/ zinc ion binding_ zinc finger (C2H2 type) family protein	0.193151	1	-0.986163	8.02075e-09	-1.77691	0
AT4G30950		FAD6 (FATTY ACID DESATURASE 6); omega-6 fatty acid desaturase_ omega-6 fatty acid desaturase, chloroplast (FAD6) (FADC)	0.0438583	1	-0.983998	9.03107e-09	-1.6179	0
AT1G51110		structural molecule_ plastid-lipid associated protein PAP / fibrillin family protein	0.409437	1	-0.983384	9.33977e-09	-1.37279	0
AT3G01500		CA1 (CARBONIC ANHYDRASE 1); carbonate dehydratase/ zinc ion binding_ carbonic anhydrase 1, chloroplast / carbonate dehydratase 1 (CA1)	0.419104	1	-0.982044	1.0047e-08	-1.19204	0
AT4G24830		ATP binding / argininosuccinate synthase_ arginosuccinate synthase family	0.119529	1	-0.979116	1.1787e-08	-1.17024	0
AT1G18060		unknown protein	0.240314	1	-0.978331	1.23034e-08	-1.90283	0
AT1G29980		unknown protein	0.34889	1	-0.978013	1.25166e-08	-0.295822	1
AT4G01050		unknown protein_ hydroxyproline-rich glycoprotein family protein	0.354359	1	-0.977119	1.31397e-08	-1.49019	0
AT2G20450		structural constituent of ribosome_ 60S ribosomal protein L14 (RPL14A)	0.257081	1	-0.976128	1.38693e-08	-0.83774	4.00244e-05
AT3G09540		lyase/ pectate lyase	0.288165	1	-0.975811	1.41107e-08	-1.78483	0
AT1G56580		unknown protein	0.250671	1	-0.974204	1.5396e-08	$	$
AT5G35220		EGY1 (ETHYLENE-DEPENDENT GRAVITROPISM-DEFICIENT AND YELLOW-GREEN 1); sterol regulatory element-binding protein site 2 protease_ peptidase M50 family protein / sterol-regulatory element binding protein (SREBP) site 2 protease family protein	0.556375	0.294352	-0.974015	1.55532e-08	-1.04893	1.04449e-09
AT5G22640		EMB1211_ MORN (Membrane Occupation and Recognition Nexus) repeat-containing protein	0.313415	1	-0.973968	1.55925e-08	-0.760923	0.001061	*
AT3G63200		nutrient reservoir_ patatin-related	0.435504	1	-0.972794	1.6614e-08	-1.11242	2.79277e-11
AT4G23940		ATP binding / ATPase/ metalloendopeptidase/ metallopeptidase/ nucleoside-triphosphatase/ nucleotide binding_ FtsH protease, putative	0.288341	1	-0.97181	1.75233e-08	-1.02702	3.46862e-09
AT5G46580		unknown protein_ pentatricopeptide (PPR) repeat-containing protein	0.193648	1	-0.971793	1.75401e-08	-1.15886	0
AT3G54470		orotate phosphoribosyltransferase/ orotidine-5prim-phosphate decarboxylase/ transferase_ uridine 5prim-monophosphate synthase / UMP synthase (PYRE-F) (UMPS)	0.285068	1	-0.971751	1.75794e-08	-1.01913	5.31184e-09
AT5G07090		structural constituent of ribosome_ 40S ribosomal protein S4 (RPS4B)	0.0857144	1	-0.970868	1.84382e-08	-1.04939	1.01657e-09
AT5G12900		unknown protein	0.0500874	1	-0.970067	1.92521e-08	-0.616156	0.227751
AT5G64240	AT5G64250	caspase oxidoreductase	0.0237861	1	-0.969768	1.95664e-08	-1.16672	0
AT2G01755		unknown protein	0.45731	1	-0.96901	2.03802e-08	-1.12088	1.67566e-11
AT1G05850		ELP (ECTOPIC DEPOSITION OF LIGNIN IN PITH); chitinase_ chitinase-like protein 1 (CTL1)	0.194739	1	-0.968529	2.09191e-08	-1.25236	0
AT4G24350	AT4G24370	catalytic/ nutrient reservoir unknown protein	0.0891413	1	-0.966107	2.38265e-08	-1.54957	0
AT2G34510		unknown protein	0.142644	1	-0.966084	2.38602e-08	-0.97459	5.55425e-08
AT4G24780		lyase/ pectate lyase	-0.0502574	1	-0.965411	2.47358e-08	-0.775557	0.000581469
AT3G51600		LTP5 (LIPID TRANSFER PROTEIN 5); lipid transporter_ nonspecific lipid transfer protein 5 (LTP5)	0.442398	1	-0.964855	2.54879e-08	-1.01456	6.78642e-09
AT1G45130		beta-galactosidase_ beta-galactosidase, putative / lactase, putative	0.240639	1	-0.963899	2.68294e-08	-1.03486	2.26214e-09
AT4G12600		RNA binding / structural constituent of ribosome_ ribosomal protein L7Ae/L30e/S12e/Gadd45 family protein	-0.0529782	1	-0.962092	2.95572e-08	-0.978075	4.63878e-08
AT5G16250		unknown protein	0.259692	1	-0.958812	3.5215e-08	-0.609532	0.283955
AT1G17130	AT1G17140	unknown protein unknown protein	0.202264	1	-0.958776	3.52879e-08	-0.801586	0.000194256
AT3G20470		GRP-5_ pseudogene, glycine-rich protein	0.43596	1	-0.95833	3.61355e-08	-1.0099	8.70784e-09
AT1G23730	AT1G23740	carbonate dehydratase/ zinc ion binding oxidoreductase/ zinc ion binding	0.162338	1	-0.957513	3.77408e-08	-1.88298	0
AT5G45680		FK506 binding / peptidyl-prolyl cis-trans isomerase_ FK506-binding protein 1 (FKBP13)	0.474734	1	-0.957486	3.77969e-08	-1.08083	1.73151e-10
AT3G17640		protein binding_ leucine-rich repeat family protein	0.122746	1	-0.955092	4.29326e-08	-1.22782	0
AT1G51080		unknown protein	0.38826	1	-0.954229	4.49477e-08	-1.58755	0
AT3G17160	AT3G17170	unknown protein RFC3 (REGULATOR OF FATTY-ACID COMPOSITION 3); structural constituent of ribosome	0.293279	1	-0.952224	4.99936e-08	-1.49676	0
AT4G04890		PDF2 (PROTODERMAL FACTOR2); DNA binding / transcription factor_ homeobox-leucine zipper protein protodermal factor 2 (PDF2)	0.560262	0.255618	-0.951283	5.25474e-08	-0.879518	5.93928e-06
AT2G04780		FLA7 (fasciclin-like arabinogalactan-protein 7)_ fasciclin-like arabinogalactan-protein (FLA7)	0.478813	1	-0.949599	5.74418e-08	-1.01878	5.41238e-09
AT2G26250		FDH (FIDDLEHEAD); acyltransferase_ beta-ketoacyl-CoA synthase family (FIDDLEHEAD) (FDH)	0.628204	0.018755	-0.949276	5.84353e-08	-0.778669	0.000510966
AT4G28750		PSAE1 (PSA E1 KNOCKOUT)_ photosystem I reaction center subunit IV, chloroplast, putative / PSI-E, putative (PSAE1)	-0.0869652	1	-0.94877	6.00181e-08	-1.46194	0
AT2G28605		unknown protein	0.228073	1	-0.948642	6.04279e-08	-0.845908	2.77555e-05
AT3G01440		calcium ion binding_ oxygen evolving enhancer 3 (PsbQ) family protein	0.503809	1	-0.945163	7.25909e-08	-0.820278	8.65505e-05
AT3G08740		translation elongation factor_ elongation factor P (EF-P) family protein	0.17542	1	-0.938192	1.04618e-07	-1.06957	3.29546e-10
AT3G59780		unknown protein	0.169992	1	-0.938016	1.05583e-07	-1.40608	0
AT5G23740		RPS11-BETA (RIBOSOMAL PROTEIN S11-BETA); structural constituent of ribosome_ 40S ribosomal protein S11 (RPS11C)	0.0505825	1	-0.937682	1.07447e-07	-1.00972	8.79721e-09
AT1G58270		ZW9_ meprin and TRAF homology domain-containing protein / MATH domain-containing protein	0.758507	5.75663e-05	-0.937599	1.07913e-07	-1.10863	3.35132e-11
AT5G08610		ATP binding / ATP-dependent helicase/ helicase/ nucleic acid binding_ DEAD box RNA helicase (RH26)	0.798636	7.87904e-06	-0.937054	1.11028e-07	-1.11501	2.23421e-11
AT1G44920		unknown protein	0.209561	1	-0.93641	1.14816e-07	-1.26171	0
AT2G33180		unknown protein	0.123206	1	-0.932808	1.38503e-07	-1.17881	0
AT5G51110		unknown protein	0.090579	1	-0.932535	1.40478e-07	-0.880516	5.66831e-06
AT2G28950		ATEXPA6 (ARABIDOPSIS THALIANA EXPANSIN A6)	-0.0148885	1	-0.932199	1.42954e-07	-0.660946	0.0483924
AT3G02250		unknown protein	0.292522	1	-0.931746	1.46355e-07	-1.0552	7.3729e-10
AT1G06680		PSBP (OXYGEN-EVOLVING ENHANCER PROTEIN 2); calcium ion binding_ photosystem II oxygen-evolving complex 23 (OEC23)	0.0632668	1	-0.928427	1.73813e-07	-1.35079	0
AT1G03870		FLA9 (fasciclin-like arabinogalactan-protein 9)_ fasciclin-like arabinogalactan-protein (FLA9)	0.111002	1	-0.927933	1.78309e-07	-0.093469	1
AT1G20020		oxidoreductase_ ferredoxin--NADP(+) reductase, putative / adrenodoxin reductase, putative	0.240083	1	-0.927145	1.85723e-07	-1.33948	0
AT3G56090		ATFER3; binding / ferric iron binding	-0.00826767	1	-0.92683	1.88771e-07	-0.530211	1
AT5G05740		metalloendopeptidase_ peptidase M50 family protein / sterol-regulatory element binding protein (SREBP) site 2 protease family protein	0.360593	1	-0.926729	1.89753e-07	-1.23445	0
AT5G17870		unknown protein_ plastid-specific ribosomal protein-related	0.320674	1	-0.926559	1.91432e-07	-1.19322	0
AT4G38970		fructose-bisphosphate aldolase	0.274535	1	-0.925728	1.99817e-07	-1.31971	0
AT5G23860		TUB8_ tubulin beta-8 chain (TUB8) (TUBB8)	0.41521	1	-0.922796	2.32383e-07	-1.35616	0
AT2G44230		unknown protein	0.463634	1	-0.922405	2.37103e-07	-1.28497	0
AT1G27400		structural constituent of ribosome_ 60S ribosomal protein L17 (RPL17A)	-0.109784	1	-0.922306	2.38316e-07	-1.03216	2.6252e-09
AT5G62840		catalytic_ phosphoglycerate/bisphosphoglycerate mutase family protein	0.152277	1	-0.921138	2.53055e-07	-1.05911	5.92066e-10
AT3G47650		unknown protein_ bundle-sheath defective protein 2 family / bsd2 family	0.473185	1	-0.920678	2.59089e-07	-1.03006	2.93799e-09
AT2G01420		PIN4 (PIN-FORMED 4); auxin:hydrogen symporter_ auxin transport protein, putative	0.411541	1	-0.917779	3.00585e-07	-1.01561	6.41778e-09
AT2G15620		NIR1; ferredoxin-nitrate reductase_ ferredoxin--nitrite reductase, putative	0.164538	1	-0.916271	3.24664e-07	-1.16217	0
AT2G29550		TUB7_ tubulin beta-7 chain (TUB7)	0.406056	1	-0.915928	3.30411e-07	-0.796134	0.000245107
AT1G07790		DNA binding_ histone H2B, putative	-0.0102695	1	-0.915393	3.39555e-07	-0.863185	1.26547e-05
AT1G15690		AVP1; ATPase_ pyrophosphate-energized vacuolar membrane proton pump / pyrophosphate-energized inorganic pyrophosphatase (AVP-3)	0.288866	1	-0.914843	3.4922e-07	-0.357901	1
AT5G17170		electron transporter/ metal ion binding / protein binding_ rubredoxin family protein	0.178745	1	-0.913242	3.78895e-07	-0.384259	1
AT2G34590		transketolase_ transketolase family protein	0.204772	1	-0.91271	3.89301e-07	-1.21553	0
AT3G62910		APG3 (ALBINO AND PALE GREEN); translation release factor/ translation release factor, codon specific_ peptide chain release factor, putative	0.262697	1	-0.912436	3.94751e-07	-1.13373	5.58553e-12	*
AT3G12880		enzyme inhibitor/ pectinesterase/ pectinesterase inhibitor_ invertase/pectin methylesterase inhibitor family protein	0.2304	1	-0.909169	4.65995e-07	-1.04288	1.45782e-09
AT5G13120		peptidyl-prolyl cis-trans isomerase	0.277429	1	-0.909094	4.67774e-07	-1.20934	0
AT4G27780		ACBP2 (ACYL-COA BINDING PROTEIN ACBP 2)_ acyl-CoA binding protein 2 (ACBP2)	0.365161	1	-0.908105	4.91825e-07	-1.67844	0
AT2E07770		EUGENE prediction	0.131698	1	-0.907389	5.09966e-07	-1.41935	0
AT4G17380	AT4G17390	MSH4 (MUTS-LIKE PROTEIN 4); ATP binding / damaged DNA binding structural constituent of ribosome	0.193493	1	-0.907312	5.11947e-07	-0.961722	1.07387e-07
AT1G01080		RNA binding / nucleic acid binding_ 33 kDa ribonucleoprotein, chloroplast, putative / RNA-binding protein cp33, putative	0.287411	1	-0.905993	5.47263e-07	-1.02817	3.25637e-09
AT5G43700		ATAUX2-11; transcription factor_ auxin-responsive protein / indoleacetic acid-induced protein 4 (IAA4) / auxin-induced protein (AUX2-11)	0.114357	1	-0.905756	5.53859e-07	-1.16773	0
AT1G04820		TUA4_ tubulin alpha-2/alpha-4 chain (TUA4)	0.411672	1	-0.905656	5.56654e-07	-0.976138	5.12752e-08
AT2G32180		unknown protein	0.321266	1	-0.904733	5.83203e-07	-1.08171	1.67566e-10
AT5G11330		oxidoreductase_ monooxygenase family protein	0.176296	1	-0.904321	5.95461e-07	-0.0929365	1
AT4G38160		PDE191_ mitochondrial transcription termination factor-related / mTERF-related	0.253268	1	-0.902436	6.54789e-07	-1.28823	0
AT3G27160		GHS1 (GLUCOSE HYPERSENSITIVE 1); structural constituent of ribosome_ ribosomal protein S21 family protein	0.0995602	1	-0.901739	6.78155e-07	-1.05513	7.3729e-10
AT1G42970		GAPB (GLYCERALDEHYDE-3-PHOSPHATE DEHYDROGENASE B SUBUNIT); glyceraldehyde-3-phosphate dehydrogenase_ glyceraldehyde-3-phosphate dehydrogenase B, chloroplast (GAPB) / NADP-dependent glyceraldehydephosphate dehydrogenase subunit B	0.300288	1	-0.901286	6.93792e-07	-0.964413	9.36191e-08
AT4G09650		hydrogen-transporting ATP synthase, rotational mechanism / hydrogen-transporting ATPase, rotational mechanism_ ATP synthase delta chain, chloroplast, putative / H(+)-transporting two-sector ATPase, delta (OSCP) subunit, putative	0.30761	1	-0.900028	7.39043e-07	-1.48883	0
AT3G54210		structural constituent of ribosome_ ribosomal protein L17 family protein	0.184688	1	-0.899042	7.76514e-07	-1.13423	5.58553e-12
AT3G25660		amidase/ glutamyl-tRNA(Gln) amidotransferase_ glutamyl-tRNA(Gln) amidotransferase, putative	0.446093	1	-0.898801	7.85972e-07	-1.25501	0
AT5G23750		DNA binding_ remorin family protein	0.447872	1	-0.897963	8.19666e-07	-0.634234	0.123363
AT3G53730		DNA binding_ histone H4	0.0597926	1	-0.895031	9.49137e-07	-0.354875	1
AT5G01590		unknown protein	0.178681	1	-0.894812	9.59566e-07	-1.01346	7.19975e-09
AT1G15810	AT1G15820	structural constituent of ribosome LHCB6; chlorophyll binding	-0.155252	1	-0.894197	9.89511e-07	-1.78302	0
AT5G53490		unknown protein_ thylakoid lumenal 17.4 kDa protein, chloroplast	0.31902	1	-0.892959	1.05251e-06	-1.30651	0
AT4G39960	AT4G39970	heat shock protein binding / unfolded protein binding catalytic/ hydrolase	0.168889	1	-0.892349	1.08497e-06	-0.524922	1
AT1G44000		unknown protein	0.051797	1	-0.891852	1.11213e-06	-1.53994	0
AT5G60670		structural constituent of ribosome_ 60S ribosomal protein L12 (RPL12C)	0.144823	1	-0.890843	1.16937e-06	-0.90855	1.49713e-06
AT5G45030	AT5G45040	unknown protein electron carrier/ electron transporter	0.546043	0.42645	-0.890835	1.16988e-06	-1.2235	0
AT5G17920		ATCIMS (COBALAMIN-INDEPENDENT METHIONINE SYNTHASE); 5-methyltetrahydropteroyltriglutamate-homocysteine S-methyltransferase_ 5-methyltetrahydropteroyltriglutamate--homocysteine methyltransferase / vitamin-B12-independent methionine synthase / cobalamin-independent methionine synthase (CIMS)	0.118	1	-0.890376	1.19688e-06	-1.24129	0
AT4G01900		GLB1; enzyme regulator_ P II nitrogen sensing protein (GLB I)	0.181502	1	-0.887855	1.35632e-06	-0.477367	1	*
AT2G46820		TMP14 (THYLAKOID MEMBRANE PHOSPHOPROTEIN OF 14 KDA)	0.351559	1	-0.887291	1.39477e-06	-1.47308	0
AT1G04250		AXR3 (AUXIN RESISTANT 3); transcription factor_ auxin-responsive protein / indoleacetic acid-induced protein 17 (IAA17)	0.186583	1	-0.887205	1.40074e-06	-0.993892	2.03369e-08
AT1G03600		unknown protein_ photosystem II family protein	0.086552	1	-0.886887	1.42294e-06	-1.33037	0
AT1G19050		ARR7 (RESPONSE REGULATOR 7); transcription regulator/ two-component response regulator	0.285287	1	-0.886257	1.468e-06	-0.788312	0.00034125
AT1G05190		EMB2394; structural constituent of ribosome_ ribosomal protein L6 family protein	0.224693	1	-0.885412	1.53068e-06	-1.26057	0
AT3G52150		RNA binding / nucleic acid binding_ RNA recognition motif (RRM)-containing protein	0.279966	1	-0.885232	1.54436e-06	-1.30016	0
AT5G46290		KAS I (3-KETOACYL-ACYL CARRIER PROTEIN SYNTHASE I); catalytic/ fatty-acid synthase_ 3-oxoacyl-(acyl-carrier-protein) synthase I	0.133284	1	-0.883842	1.65407e-06	-0.923386	7.28203e-07
AT5G52960		unknown protein	0.21603	1	-0.882567	1.76136e-06	-1.30715	0
AT1G12800		RNA binding_ S1 RNA-binding domain-containing protein	0.51332	1	-0.882346	1.78067e-06	-1.42814	0	*
AT2G33800		structural constituent of ribosome_ ribosomal protein S5 family protein	0.450467	1	-0.882059	1.80598e-06	-1.11169	2.79277e-11
AT1G71500		oxidoreductase_ Rieske (2Fe-2S) domain-containing protein	0.189494	1	-0.881801	1.82906e-06	-1.38425	0
AT3G06730		electron transporter/ thiol-disulfide exchange intermediate_ thioredoxin family protein	0.21985	1	-0.879263	2.07214e-06	-1.24999	0
AT1G16860		unknown protein_ merozoite surface protein-related	0.372379	1	-0.878055	2.19865e-06	-0.909151	1.45441e-06
AT2G20724		unknown protein	0.38602	1	-0.877984	2.20636e-06	-0.428114	1
AT3G10530		nucleotide binding_ transducin family protein / WD-40 repeat family protein	0.00499499	1	-0.876945	2.32156e-06	-1.50195	0
AT1G78040		unknown protein_ pollen Ole e 1 allergen and extensin family protein	0.218527	1	-0.876783	2.3401e-06	-1.0701	3.18375e-10
AT1G76100		copper ion binding / electron transporter_ plastocyanin	0.153784	1	-0.876663	2.35381e-06	-1.60791	0
AT5G11450		unknown protein_ oxygen-evolving complex-related	0.392684	1	-0.876101	2.41944e-06	-1.21699	0
AT3G16250		electron carrier/ electron transporter/ iron ion binding_ ferredoxin-related	0.119986	1	-0.875926	2.44032e-06	-0.599133	0.399685
AT4G17600		LIL3:1; transcription factor_ lil3 protein	0.199424	1	-0.875732	2.46354e-06	-1.31596	0
AT5G42110		unknown protein_expressed protein	0.286379	1	-0.874237	2.65029e-06	-0.150129	1
AT3G61470		LHCA2; chlorophyll binding_ chlorophyll A-B binding protein (LHCA2)	-0.0380714	1	-0.873348	2.76784e-06	-1.72708	0
AT1G06080		ADS1 (DELTA 9 DESATURASE 1); iron ion binding / oxidoreductase/ stearoyl-CoA 9-desaturase_ delta 9 desaturase (ADS1)	0.561851	0.241228	-0.873249	2.78121e-06	-2.18887	0
AT3G55800		SBPASE; phosphoric ester hydrolase_ sedoheptulose-1,7-bisphosphatase, chloroplast / sedoheptulose-bisphosphatase	0.0914137	1	-0.872886	2.8308e-06	-1.03562	2.17277e-09
AT5G23120		HCF136_ photosystem II stability/assembly factor, chloroplast (HCF136)	0.215222	1	-0.872683	2.85897e-06	-1.17647	0
AT2G26910		ATPase, coupled to transmembrane movement of substances_ ABC transporter family protein	0.244571	1	-0.872386	2.9007e-06	-1.01299	7.38407e-09
AT1G79850		RPS17; structural constituent of ribosome_ 30S ribosomal protein S17, chloroplast / CS17 (RPS17)	0.0539213	1	-0.871567	3.01877e-06	-1.14235	5.58553e-12
AT5G23060		unknown protein	0.0245261	1	-0.871013	3.10122e-06	-1.0461	1.22323e-09
AT1G55670		unknown protein_ photosystem I reaction center subunit V, chloroplast, putative / PSI-G, putative (PSAG)	-0.0829082	1	-0.869227	3.38256e-06	-1.17671	0
AT4G18480		CHLI1 (CHLORINA 42); magnesium chelatase_ magnesium-chelatase subunit chlI, chloroplast / Mg-protoporphyrin IX chelatase (CHLI) (CS) (CH42)	0.28446	1	-0.868211	3.55351e-06	-1.41033	0
AT1G49380		unknown protein_ cytochrome c biogenesis protein family	0.16869	1	-0.868044	3.58233e-06	-1.2263	0
AT5G17630	AT5G17640	antiporter/ glucose transporter unknown protein	0.159674	1	-0.867193	3.73318e-06	-0.719402	0.00551086	*
AT3G55330		calcium ion binding_ photosystem II reaction center PsbP family protein	0.148593	1	-0.866799	3.80518e-06	-0.818514	9.34845e-05
AT1G17840		ATPase, coupled to transmembrane movement of substances_ ABC transporter family protein	0.363434	1	-0.866429	3.87391e-06	-0.829591	5.74747e-05	*
AT5G14320		RNA binding / structural constituent of ribosome_ 30S ribosomal protein S13, chloroplast (CS13)	0.285526	1	-0.865983	3.95847e-06	-1.39182	0
AT5G19220		ADG2 (ADPG PYROPHOSPHORYLASE 2); glucose-1-phosphate adenylyltransferase/ nucleotidyltransferase_ glucose-1-phosphate adenylyltransferase large subunit 1 (APL1) / ADP-glucose pyrophosphorylase (ADG2)	0.229421	1	-0.86443	4.26715e-06	-1.44238	0
AT3G49220		enzyme inhibitor/ pectinesterase	0.0810977	1	-0.864098	4.33607e-06	-0.571343	0.970585
AT1G57770		FAD binding / oxidoreductase/ oxidoreductase, acting on paired donors, with incorporation or reduction of molecular oxygen_ amine oxidase family	0.461665	1	-0.862709	4.63654e-06	-1.21886	0
AT2G36250		FTSZ2-1; GTP binding / GTPase/ structural molecule_ chloroplast division protein FtsZ (FtsZ2-1)	0.130465	1	-0.862696	4.63964e-06	-1.05077	9.43955e-10
AT1G54310	AT1G54320	RNA binding unknown protein	0.322879	1	-0.862184	4.75539e-06	-1.11269	2.79277e-11
AT3G28130		unknown protein_ nodulin MtN21 family protein	0.211531	1	-0.862005	4.79657e-06	-1.54736	0
AT5G51820		PGM (PHOSPHOGLUCOMUTASE)_ phosphoglucomutase, chloroplast (PGM) (PGMP) / glucose phosphomutase	0.136924	1	-0.861688	4.87041e-06	-0.818782	9.23955e-05
AT3G45850		ATP binding / microtubule motor_ kinesin motor protein-related	0.191708	1	-0.861568	4.89868e-06	-0.879074	6.06372e-06
AT4G39330	AT4G39340	oxidoreductase/ zinc ion binding unknown protein	0.336427	1	-0.861114	5.00699e-06	-1.12741	1.11711e-11
AT2G43745	AT2G43750	unknown protein OASB (CYSTEINE SYNTHASE 1); cysteine synthase	0.367688	1	-0.861066	5.01856e-06	-1.02015	5.02698e-09
AT4G29060		EMB2726; RNA binding / structural constituent of ribosome / translation elongation factor_ elongation factor Ts family protein	0.271231	1	-0.860619	5.1276e-06	-1.00538	1.10817e-08
AT4G28360		structural constituent of ribosome_ ribosomal protein L22 family protein	0.206298	1	-0.860583	5.13654e-06	-1.18397	0
AT5G49910	AT5G49920	cpHSC70-2 (HEAT SHOCK PROTEIN 70-7); ATP binding unknown protein	0.154429	1	-0.86028	5.21174e-06	-1.1901	0
AT2G31290		unknown protein	0.308948	1	-0.859178	5.49518e-06	-0.758201	0.00118515
AT1G71695		peroxidase_ peroxidase 12 (PER12) (P12) (PRXR6)	0.709036	0.000584301	-0.858359	5.71553e-06	-1.33991	0
AT4G13840		transferase_ transferase family protein	0.659669	0.00509335	-0.857417	5.9797e-06	$	$
AT5G39530		unknown protein	0.0311064	1	-0.85719	6.04525e-06	-1.5948	0
AT3G56900	AT3G56910	unknown protein unknown protein	0.13704	1	-0.85683	6.1502e-06	-1.09739	6.70264e-11
AT5G24420		6-phosphogluconolactonase_ glucosamine/galactosamine-6-phosphate isomerase-related	0.208381	1	-0.856666	6.19879e-06	-2.08323	0
AT4G39350		CESA2; cellulose synthase/ transferase, transferring glycosyl groups_ cellulose synthase, catalytic subunit (Ath-A)	0.149138	1	-0.856135	6.35821e-06	-1.54373	0
AT2G27840		HDT4_ histone deacetylase-related / HD-related	0.128373	1	-0.85612	6.36297e-06	-0.350868	1
AT2G33430		unknown protein_ plastid developmental protein DAG, putative	0.282257	1	-0.855148	6.66581e-06	-1.06288	4.80356e-10
AT2G21385		unknown protein	0.282558	1	-0.854796	6.7787e-06	-1.18044	0
AT4G34740		ATASE2 (GLN PHOSPHORIBOSYL PYROPHOSPHATE AMIDOTRANSFERASE 2); amidophosphoribosyltransferase/ transferase_ amidophosphoribosyltransferase / glutamine phosphoribosylpyrophosphate amidotransferase / phosphoribosyldiphosphate 5-amidotransferase	0.19105	1	-0.854346	6.92629e-06	-0.910268	1.37805e-06
AT3G10840		catalytic/ hydrolase_ hydrolase, alpha/beta fold family protein	0.186184	1	-0.854062	7.02081e-06	-0.653559	0.0629095
AT2G27040		AGO4 (ARGONAUTE 4)_ PAZ domain-containing protein / piwi domain-containing protein	0.117842	1	-0.852971	7.3958e-06	-0.886021	4.37815e-06
AT2G32180		unknown protein	0.20587	1	-0.852409	7.59684e-06	-1.0155	6.45688e-09
AT2G39470	AT2G39480	calcium ion binding ATPase, coupled to transmembrane movement of substances	0.0229384	1	-0.850324	8.38951e-06	-0.807286	0.000152097
AT2G29630		catalytic_ thiamine biosynthesis family protein / thiC family protein	0.685289	0.00168631	-0.850156	8.45657e-06	0.0401298	1
AT1G02150		unknown protein_ pentatricopeptide (PPR) repeat-containing protein	0.119357	1	-0.849656	8.66029e-06	-1.15325	0
AT1G02280		TOC33 (PLASTID PROTEIN IMPORT 1); GTP binding_ GTP-binding protein (TOC33)	0.405953	1	-0.848891	8.98047e-06	-1.29445	0
AT4G25260		enzyme inhibitor/ pectinesterase/ pectinesterase inhibitor_ invertase/pectin methylesterase inhibitor family protein	0.41323	1	-0.848426	9.18083e-06	-0.548863	1
AT3G63140		mRNA binding_ mRNA-binding protein, putative	0.07313	1	-0.848295	9.23827e-06	-1.06882	3.46303e-10
AT4G38950		ATP binding / microtubule motor_ kinesin motor family protein	0.135899	1	-0.848056	9.34361e-06	-0.994793	1.9393e-08
AT1G64770		unknown protein	0.276202	1	-0.847261	9.70245e-06	-1.13529	5.58553e-12
AT5G42650		AOS (ALLENE OXIDE SYNTHASE); hydro-lyase/ oxygen binding_ allene oxide synthase (AOS) / hydroperoxide dehydrase / cytochrome P450 74A (CYP74A)	0.177937	1	-0.846489	1.00637e-05	-1.64153	0
AT5G24105		unknown protein	0.452666	1	-0.845405	1.05934e-05	-0.635312	0.118874
AT3G55760		unknown protein	0.582207	0.113307	-0.845132	1.0731e-05	-1.19954	0
AT2G15970		COR413-PM1_ cold-acclimation protein, putative (FL3-5A3)	0.525044	0.88832	-0.844878	1.08605e-05	-1.54047	0
AT1G26920		unknown protein	0.437494	1	-0.844212	1.12076e-05	-1.96017	0
AT2G02740	AT2G02740	DNA binding unknown protein	0.15455	1	-0.843786	1.14355e-05	-1.07713	2.1225e-10
AT4G26370		RNA binding_ antitermination NusB domain-containing protein	0.273511	1	-0.843441	1.16231e-05	-1.24512	0
AT1G50900		unknown protein	0.0299351	1	-0.84141	1.27904e-05	-1.06076	5.41797e-10
AT1G70280		unknown protein_ NHL repeat-containing protein	0.222635	1	-0.840796	1.31656e-05	-0.594516	0.464396
AT5G16130		structural constituent of ribosome_ 40S ribosomal protein S7 (RPS7C)	0.0383534	1	-0.840471	1.33681e-05	-0.888344	3.92429e-06
AT2G44050		COS1 (COI1 SUPPRESSOR1); 6,7-dimethyl-8-ribityllumazine synthase/ riboflavin synthase_ 6,7-dimethyl-8-ribityllumazine synthase / DMRL synthase / lumazine synthase / riboflavin synthase	0.366827	1	-0.840303	1.34742e-05	-0.933994	4.31996e-07
AT3G57610		GTP binding / adenylosuccinate synthase_ adenylosuccinate synthetase (ADSS)	0.03067	1	-0.839706	1.38575e-05	-0.849525	2.35763e-05
AT2G30390		ferrochelatase_ ferrochelatase II	0.237492	1	-0.839142	1.42296e-05	-0.549522	1
AT3G10000		transcription factor_ DNA-binding protein-related	0.166979	1	-0.837984	1.50241e-05	-0.815407	0.000107029
AT5G05580		FAD8 (FATTY ACID DESATURASE 8); omega-3 fatty acid desaturase_ omega-3 fatty acid desaturase, chloroplast, temperature-sensitive (FAD8)	0.0609764	1	-0.836199	1.6335e-05	-0.654584	0.0606699
AT2G39010		PIP2;6/PIP2E; water channel_ aquaporin, putative	0.259798	1	-0.835797	1.66449e-05	-0.841463	3.38877e-05
AT5G04430		nucleic acid binding_ KH domain-containing protein NOVA, putative	0.410028	1	-0.835461	1.6908e-05	-0.942864	2.7793e-07
AT2G15290		unknown protein	0.205369	1	-0.834343	1.78151e-05	-0.671285	0.0333665
AT1G15390		PDF1A (PEPTIDE DEFORMYLASE 1A); iron ion binding / peptide deformylase_ peptide deformylase, mitochondrial / polypeptide deformylase 1A (PDF1A)	0.0444325	1	-0.833117	1.8864e-05	-0.962017	1.05784e-07
AT4G39970		catalytic/ hydrolase_ haloacid dehalogenase-like hydrolase family protein	0.275351	1	-0.833002	1.89658e-05	-1.29277	0
AT5G13630		GUN5 (GENOMES UNCOUPLED 5)_ magnesium-chelatase subunit chlH, chloroplast, putative / Mg-protoporphyrin IX chelatase, putative (CHLH)	-0.145692	1	-0.832089	1.97898e-05	-1.36534	0
AT4G28210		EMB1923	0.184411	1	-0.831598	2.02472e-05	-0.931089	4.98682e-07
AT1G34430		EMB3003; acyltransferase/ dihydrolipoyllysine-residue acetyltransferase/ protein binding_ dihydrolipoamide S-acetyltransferase, putative	0.164243	1	-0.831368	2.04657e-05	-0.979228	4.37012e-08
AT5G36790		catalytic/ hydrolase/ phosphoglycolate phosphatase/ phosphoric monoester hydrolase_ phosphoglycolate phosphatase, putative	0.0443614	1	-0.831367	2.04661e-05	-0.768278	0.000785296
AT4G01150		unknown protein	0.172579	1	-0.831039	2.07814e-05	-1.42658	0
AT4G15510		calcium ion binding_ photosystem II reaction center PsbP family protein	0.1572	1	-0.830509	2.12997e-05	$	$
AT5G19940	AT5G19950	structural molecule unknown protein	0.125606	1	-0.83029	2.15173e-05	-1.68655	0
AT1G24610		unknown protein_ SET domain-containing protein	0.154891	1	-0.82983	2.19828e-05	-1.13596	5.58553e-12
AT3G07460		unknown protein	0.416003	1	-0.829338	2.24909e-05	-0.830028	5.63735e-05
AT4G00165		lipid binding_ protease inhibitor/seed storage/lipid transfer protein (LTP) family protein	0.160039	1	-0.828706	2.316e-05	-0.49901	1
AT5G55480		glycerophosphodiester phosphodiesterase	0.413828	1	-0.828695	2.3172e-05	-1.0759	2.29007e-10
AT2G17470		unknown protein	-0.178096	1	-0.828592	2.32825e-05	-0.6198	0.201536
AT3G50790		catalytic/ hydrolase_ late embryogenesis abundant protein, putative / LEA protein, putative	0.200535	1	-0.828046	2.388e-05	-1.10793	3.90987e-11
AT5G39210		unknown protein	0.182655	1	-0.827799	2.41548e-05	-0.629271	0.146217
AT2G41540	AT2G41550	glycerol-3-phosphate dehydrogenase (NAD+) unknown protein	0.295059	1	-0.827446	2.45535e-05	-0.988136	2.7492e-08
AT3G48870		ATCLPC; ATP binding / ATPase/ DNA binding / nuclease/ nucleoside-triphosphatase/ nucleotide binding / protein binding_ ATP-dependent Clp protease ATP-binding subunit (ClpC)	0.306853	1	-0.827292	2.47289e-05	-1.08643	1.28467e-10
AT3G60750		transketolase_ transketolase, putative	0.601222	0.0547021	-0.826548	2.55955e-05	-0.396732	1
AT1G52220		unknown protein	0.111351	1	-0.826461	2.56991e-05	-1.36086	0
AT4G24620		PGI1 (CHLOROPLASTIC PHOSPHOGLUCOSE ISOMERASE)_ glucose-6-phosphate isomerase, putative	0.0496163	1	-0.825567	2.67834e-05	-0.946923	2.2684e-07
AT3G16000		MFP1 (MAR BINDING FILAMENT-LIKE PROTEIN 1)_ matrix-localized MAR DNA-binding protein-related	0.263726	1	-0.825281	2.71403e-05	-1.47243	0
AT4G14960		TUA6_ tubulin alpha-6 chain (TUA6)	0.288192	1	-0.82389	2.89402e-05	-0.657649	0.0544223
AT4G20130		unknown protein_ ribulose-1,5 bisphosphate carboxylase/oxygenase large subunit N-methyltransferase-related	0.288754	1	-0.823844	2.9002e-05	-1.21832	0
AT5G58260		unknown protein	0.132403	1	-0.823735	2.91486e-05	-0.985509	3.15359e-08
AT5G13510	AT5G13520	structural constituent of ribosome membrane alanyl aminopeptidase	0.0592216	1	-0.823469	2.95078e-05	-1.18088	0
AT1G65960		GAD2 (GLUTAMATE DECARBOXYLASE 2); calmodulin binding_ glutamate decarboxylase 2 (GAD 2)	0.246811	1	-0.822919	3.02654e-05	-1.51199	0
AT5G12860		oxoglutarate:malate antiporter_ oxoglutarate/malate translocator, putative	-0.030453	1	-0.822832	3.03874e-05	-0.614343	0.241976
AT3G08030		unknown protein	-0.288988	1	-0.822326	3.11047e-05	-0.818861	9.20785e-05
AT3G05910		carboxylic ester hydrolase_ pectinacetylesterase, putative	-0.0031431	1	-0.820267	3.41944e-05	-1.35523	0
AT1G51400		unknown protein_ photosystem II 5 kD protein	-0.134709	1	-0.819381	3.56136e-05	-2.14392	0
AT4G40080		binding_ epsin N-terminal homology (ENTH) domain-containing protein / clathrin assembly protein-related	0.285471	1	-0.81615	4.12967e-05	-0.93367	4.38978e-07
AT2G21170		TIM (TRIOSEPHOSPHATE ISOMERASE); triose-phosphate isomerase_ triosephosphate isomerase, chloroplast, putative	0.0242828	1	-0.816059	4.14675e-05	-0.795125	0.000255831
AT3G51950		RNA binding / nucleic acid binding_ zinc finger (CCCH-type) family protein / RNA recognition motif (RRM)-containing protein	0.366537	1	-0.813221	4.72028e-05	-0.512084	1
AT2G31725		unknown protein	0.102952	1	-0.812247	4.93434e-05	-1.13094	1.11711e-11
AT4G12880		copper ion binding / electron transporter_ plastocyanin-like domain-containing protein	0.333041	1	-0.81171	5.05646e-05	-1.18259	0
AT3G54560		DNA binding_ histone H2A.F/Z	0.00157754	1	-0.811633	5.07422e-05	-0.484408	1
AT5G36170		HCF109 (HIGH CHLOROPHYLL FLUORESCENT 109); translation release factor_ peptide chain release factor, putative	0.311806	1	-0.810452	5.35419e-05	-0.854378	1.89209e-05	*
AT1G08540		SIGB (SIGMA FACTOR B); DNA binding / DNA-directed RNA polymerase/ transcription factor_ RNA polymerase sigma subunit SigB (sigB) / sigma factor 2 (SIG2)	0.113905	1	-0.809859	5.50011e-05	-1.22329	0
AT3G13000		transcription factor	0.438434	1	-0.809198	5.66756e-05	-0.70412	0.0098875
AT5G14660		PDF1B (PEPTIDE DEFORMYLASE 1B); iron ion binding / peptide deformylase_ peptide deformylase, chloroplast / polypeptide deformylase 1B (PDF1B)	0.199692	1	-0.808654	5.80929e-05	-1.13658	5.58553e-12
AT5G17710		EMB1241; adenyl-nucleotide exchange factor/ chaperone binding / protein homodimerization_ co-chaperone grpE family protein	0.255468	1	-0.806878	6.29574e-05	-1.10419	4.46843e-11
AT5G27670		DNA binding_ histone H2A, putative	0.146455	1	-0.806385	6.43756e-05	-0.574323	0.88413
AT3G59980		tRNA binding_ tRNA-binding region domain-containing protein	0.171058	1	-0.80528	6.76717e-05	-0.453033	1
AT2G36230		BBM II II; 1-(5-phosphoribosyl)-5-[(5-phosphoribosylamino)methylideneamino]imidazole-4-carboxamide isomerase_ Nprim-5prim-phosphoribosyl-formimino-5-aminoimidazole-4-carboxamide ribonucleotide isomerase	0.196646	1	-0.804674	6.95483e-05	-0.976052	5.15042e-08
AT3G25805		unknown protein	0.113763	1	-0.804595	6.97939e-05	-0.821647	8.15181e-05
AT1G08520		PDE166; magnesium chelatase/ nucleoside-triphosphatase/ nucleotide binding_ magnesium-chelatase subunit chlD, chloroplast, putative / Mg-protoporphyrin IX chelatase, putative (CHLD)	0.158998	1	-0.8045	7.00939e-05	-1.14848	5.58553e-12
AT2G37400		unknown protein_ chloroplast lumen common family protein	0.0334237	1	-0.80349	7.33601e-05	-0.605315	0.326386
AT2G21730		oxidoreductase/ zinc ion binding_ mannitol dehydrogenase, putative	0.327786	1	-0.803359	7.37947e-05	-1.28446	0
AT5G08650		GTP binding / translation elongation factor_ GTP-binding protein LepA, putative	0.471337	1	-0.802871	7.54356e-05	-1.20094	0
AT2G47590		PHR2 (PHOTOLYASE/BLUE-LIGHT RECEPTOR 2)_ photolyase/blue light photoreceptor (PHR2)	0.265166	1	-0.802506	7.66821e-05	-0.782871	0.00042878
AT4G23400		PIP1;5/PIP1D; water channel_ major intrinsic family protein / MIP family protein	0.677019	0.00241984	-0.802362	7.7182e-05	-0.689171	0.0173174
AT5G01075		unknown protein	0.539716	0.533438	-0.80181	7.9124e-05	-1.03056	2.85979e-09
AT3G28860		ATMDR1/ATMDR11/PGP19; ATPase, coupled to transmembrane movement of substances_ multidrug resistance P-glycoprotein, putative	0.51861	1	-0.800392	8.43262e-05	-0.884566	4.6881e-06
AT4G25740		structural constituent of ribosome_ 40S ribosomal protein S10 (RPS10A)	0.0799552	1	-0.799953	8.60037e-05	-0.799512	0.00021226
AT2G34680		AIR9; protein binding_ leucine-rich repeat family protein	0.366236	1	-0.799517	8.77026e-05	-1.07145	2.96033e-10
AT4G09040		RNA binding / nucleic acid binding_ RNA recognition motif (RRM)-containing protein	0.424773	1	-0.799371	8.82787e-05	-1.05412	7.81974e-10
AT1G49650		catalytic_ cell death associated protein-related	0.187899	1	-0.7984	9.22043e-05	-0.993827	2.04039e-08
AT1G74670		unknown protein_ gibberellin-responsive protein, putative	-0.160753	1	-0.797101	9.77242e-05	-1.25723	0
AT5G02760		catalytic/ protein phosphatase type 2C	0.353055	1	-0.796184	0.000101812	-2.28088	0
AT2G31460		unknown protein	0.627537	0.0192676	-0.795536	0.0001048	-0.642373	0.0931113
AT2G32560		unknown protein_ F-box family protein	-0.209476	1	-0.794062	0.000111917	-1.02371	4.15005e-09
AT5G22440		structural constituent of ribosome_ 60S ribosomal protein L10A (RPL10aC)	0.0837417	1	-0.793454	0.000114991	-0.993243	2.10407e-08
AT1G03630		POR (PROTOCHLOROPHYLLIDE OXIDOREDUCTASE); oxidoreductase/ protochlorophyllide reductase_ protochlorophyllide reductase C, chloroplast / PCR C / NADPH-protochlorophyllide oxidoreductase C (PORC)	0.288756	1	-0.793223	0.000116177	-1.51601	0
AT4G09010		peroxidase_ L-ascorbate peroxidase, chloroplast, putative	0.173891	1	-0.792583	0.000119532	-1.57365	0
AT5G42760	AT5G42765	unknown protein unknown protein	0.196066	1	-0.791996	0.000122692	-1.08655	1.22882e-10
AT2G29980		FAD3 (FATTY ACID DESATURASE 3); omega-3 fatty acid desaturase_ omega-3 fatty acid desaturase, endoplasmic reticulum (FAD3)	0.229541	1	-0.791973	0.000122821	-0.688366	0.0178422
AT4G25960		ATPase, coupled to transmembrane movement of substances_ multidrug resistance P-glycoprotein, putative	0.125858	1	-0.79159	0.000124925	-0.845901	2.77646e-05
AT4G27595		unknown protein_ protein transport protein-related	0.267768	1	-0.790968	0.000128424	-1.18217	0
AT5G14570		ATNRT2.7_ transporter, putative	0.31991	1	-0.790722	0.000129835	-0.929888	5.29112e-07
AT1G64680		unknown protein	0.260476	1	-0.790718	0.000129858	-1.04209	1.52485e-09
AT1G08380		unknown protein	0.0580843	1	-0.790379	0.000131827	-1.51283	0
AT1G26310		CAL (CAULIFLOWER); DNA binding / transcription factor_ MADS-box protein, putative	0.135504	1	-0.788889	0.000140824	-0.769806	0.000737444
AT1G74730	AT1G74740	unknown protein CPK30; calcium- and calmodulin-dependent protein kinase/ kinase/ protein kinase	0.0225135	1	-0.788792	0.000141429	-1.01265	7.51813e-09
AT2G23670		unknown protein	0.297316	1	-0.788163	0.000145418	-0.934227	4.27031e-07
AT5G23420		HMGB6; transcription factor_ high mobility group (HMG1/2) family protein	0.136618	1	-0.785288	0.000165109	-0.623594	0.177318
AT1G64150		unknown protein	0.356463	1	-0.785233	0.000165507	-0.864726	1.17894e-05
AT1G52510		catalytic/ hydrolase_ hydrolase, alpha/beta fold family protein	0.388651	1	-0.785214	0.000165646	-0.874555	7.48452e-06
AT3G27180		unknown protein	0.0245202	1	-0.78332	0.000180049	-1.01449	6.81435e-09
AT4G34290		unknown protein_ SWIB complex BAF60b domain-containing protein	0.320262	1	-0.783184	0.000181132	-0.48589	1
AT4G34820		unknown protein	0.104301	1	-0.782841	0.000183881	-0.346878	1
AT3G05625		unknown protein	0.183025	1	-0.782618	0.000185697	-0.605814	0.321071
AT1G14030		[ribulose-bisphosphate carboxylase]-lysine N-methyltransferase	0.32707	1	-0.781913	0.000191535	-1.01168	7.92028e-09
AT3G56060		FAD binding / aldehyde-lyase/ oxidoreductase/ oxidoreductase, acting on CH-OH group of donors_ glucose-methanol-choline (GMC) oxidoreductase family protein	0.0897498	1	-0.781412	0.000195792	-0.717333	0.00596888
AT5G36170		HCF109 (HIGH CHLOROPHYLL FLUORESCENT 109); translation release factor_ peptide chain release factor, putative	0.247708	1	-0.780544	0.000203386	-0.866255	1.09886e-05	*
AT3G21055		unknown protein_ photosystem II 5 kD protein, putative	0.236116	1	-0.77999	0.000208386	-1.42716	0
AT2G21790		R1; ribonucleoside-diphosphate reductase_ ribonucleoside-diphosphate reductase small chain, putative / ribonucleotide reductase, putative	0.0769466	1	-0.779252	0.00021523	-0.590077	0.535941
AT3G09500		structural constituent of ribosome_ 60S ribosomal protein L35 (RPL35A)	-0.0319988	1	-0.778918	0.000218401	-1.0075	9.89756e-09
AT5G40950		structural constituent of ribosome_ 50S ribosomal protein L27, chloroplast, putative (RPL27)	0.0839505	1	-0.778555	0.000221896	-0.784576	0.000399232
AT5G08280		hydroxymethylbilane synthase_ hydroxymethylbilane synthase / porphobilinogen deaminase, chloroplast / pre-uroporphyrinogen synthase	0.268506	1	-0.778448	0.000222932	-0.944502	2.56074e-07
AT3G24480		protein binding_leucine-rich repeat family protein / extensin family protein	0.27731	1	-0.778108	0.000226266	-0.942163	2.87828e-07
AT1G01970		unknown protein_ pentatricopeptide (PPR) repeat-containing protein	0.255534	1	-0.778079	0.000226561	-0.970295	6.92774e-08
AT5G46700	AT5G46710	unknown protein binding	0.147972	1	-0.777554	0.000231812	-0.735447	0.00294575
AT4G31700		RPS6 (RIBOSOMAL PROTEIN S6); structural constituent of ribosome_ 40S ribosomal protein S6 (RPS6A)	0.135301	1	-0.776722	0.000240392	-0.497897	1
AT4G16141		unknown protein	0.423346	1	-0.7752	0.00025687	-0.650393	0.0703374
AT1G59840		unknown protein	0.350925	1	-0.774985	0.000259296	-0.965736	8.74974e-08
AT4G36390		catalytic/ iron ion binding_ radical SAM domain-containing protein / TRAM domain-containing protein	0.215046	1	-0.774661	0.000262974	-1.07856	1.95494e-10
AT3G17120		unknown protein	-0.116371	1	-0.774447	0.000265427	-0.828413	6.05444e-05
AT4G24750		unknown protein	0.346893	1	-0.773331	0.000278632	-0.809767	0.000136666
AT3G23830		RNA binding / nucleic acid binding_ glycine-rich RNA-binding protein, putative	0.211489	1	-0.773288	0.000279149	-0.911833	1.2777e-06
AT5G59850		structural constituent of ribosome_ 40S ribosomal protein S15A (RPS15aF)	9.11879e-05	1	-0.772818	0.000284909	-0.520551	1
AT2G17300		unknown protein	0.142072	1	-0.771914	0.000296299	-0.66482	0.042125
AT5G10690		unknown protein_ pentatricopeptide (PPR) repeat-containing protein / CBS domain-containing protein	0.414571	1	-0.771714	0.000298881	-0.991245	2.33643e-08
AT5G24314	AT5G24316	PDE225 unknown protein	0.114269	1	-0.771316	0.000304094	-1.01644	6.1385e-09
AT3G60320		P9L; DNA binding	0.401617	1	-0.770665	0.000312784	-1.17227	0
AT2G21330		fructose-bisphosphate aldolase	-0.227469	1	-0.770378	0.000316704	-0.78817	0.000343291
AT5G36790		catalytic/ hydrolase/ phosphoglycolate phosphatase/ phosphoric monoester hydrolase_ phosphoglycolate phosphatase, putative	0.0263619	1	-0.770251	0.00031844	-0.64574	0.0827992
AT3G59650		unknown protein_ mitochondrial ribosomal protein L51/S25/CI-B8 family protein	0.120078	1	-0.769899	0.000323324	-0.869926	9.27619e-06
AT2G38150		transferase/ transferase, transferring glycosyl groups_ alpha 1,4-glycosyltransferase family protein / glycosyltransferase sugar-binding DXD motif-containing protein	0.0246162	1	-0.769554	0.000328188	-0.920238	8.49347e-07
AT1G26760		unknown protein_ SET domain-containing protein	0.175818	1	-0.769251	0.000332513	-1.7486	0
AT5G56850		unknown protein	0.0546026	1	-0.769041	0.000335548	-0.555253	1
AT3G56330		RNA binding / S-adenosylmethionine-dependent methyltransferase/ tRNA (guanine-N2-)-methyltransferase_ N2,N2-dimethylguanosine tRNA methyltransferase family protein	0.209955	1	-0.768489	0.000343649	-0.804125	0.000174238
AT3G63120		cyclin-dependent protein kinase	0.170899	1	-0.768414	0.000344768	-0.948773	2.06715e-07
AT1G58080		ATATP-PRT1 (ATP PHOSPHORIBOSYL TRANSFERASE)_ ATP phosphoribosyl transferase 1 (ATP-PRT1)	0.152439	1	-0.76835	0.000345714	-0.786367	0.000370329
AT4G02770		unknown protein_ photosystem I reaction center subunit II, chloroplast, putative / photosystem I 20 kDa subunit, putative / PSI-D, putative (PSAD1)	0.0068618	1	-0.768288	0.000346645	-1.46601	0
AT5G48870	AT5G48880	SAD1 (SUPERSENSITIVE TO ABA AND DROUGHT 1) PKT2 (PEROXISOMAL 3-KETO-ACYL-COA THIOLASE 2); acetyl-CoA C-acyltransferase	0.13174	1	-0.767006	0.000366361	-1.47734	0
AT1G13930		unknown protein	0.500137	1	-0.766392	0.000376177	-1.34509	0
AT1G30250		unknown protein	0.0141897	1	-0.765497	0.000390958	-0.400818	1
AT4G00370		ANTR2; organic anion transporter_ sugar transporter family protein	0.546379	0.421371	-0.7648	0.000402857	-0.922856	7.47361e-07
AT3G03710		3prim-5prim-exoribonuclease/ RNA binding / nucleic acid binding_ polyribonucleotide nucleotidyltransferase, putative	0.205663	1	-0.764394	0.000409953	-1.03554	2.18394e-09
AT5G61130		unknown protein_ glycosyl hydrolase family protein 17	0.20387	1	-0.76411	0.000414984	-0.740496	0.00241232
AT2G03550		catalytic	0.125399	1	-0.763919	0.000418411	-0.203868	1
AT2G39670		catalytic/ iron ion binding_ radical SAM domain-containing protein	0.193257	1	-0.763389	0.000428036	-1.04579	1.23999e-09
AT3G51510		unknown protein	0.257229	1	-0.763234	0.000430882	-1.2445	0
AT5G44520		ribose-5-phosphate isomerase_ ribose 5-phosphate isomerase-related	0.315218	1	-0.762391	0.000446746	-1.11635	2.23421e-11
AT5G62790		DXR (1-DEOXY-D-XYLULOSE 5-PHOSPHATE REDUCTOISOMERASE)_ 1-deoxy-D-xylulose 5-phosphate reductoisomerase (DXR)	0.0553406	1	-0.761765	0.000458903	-1.16565	0
AT1G53240		malate dehydrogenase_ malate dehydrogenase (NAD), mitochondrial	0.195202	1	-0.761728	0.000459633	-0.550345	1
AT3G15540		IAA19; transcription factor_ auxin-responsive protein / indoleacetic acid-induced protein 19 (IAA19)	-0.128037	1	-0.761525	0.000463631	-0.908788	1.48006e-06
AT3G23760		unknown protein	0.390752	1	-0.761335	0.000467417	-0.786142	0.000373845
AT3G62910		APG3 (ALBINO AND PALE GREEN); translation release factor/ translation release factor, codon specific_ peptide chain release factor, putative	0.304323	1	-0.760454	0.000485379	-0.927485	5.95569e-07	*
AT3G05900		unknown protein_ neurofilament protein-related	0.641874	0.0107234	-0.759905	0.000496902	-1.16691	0
AT3G15190		RNA binding / structural constituent of ribosome_ chloroplast 30S ribosomal protein S20, putative	0.126183	1	-0.758337	0.000531314	-1.00639	1.05008e-08
AT4G34760		unknown protein_ auxin-responsive family protein	0.12918	1	-0.757793	0.000543767	-0.848355	2.48567e-05
AT2G36620		structural constituent of ribosome_ 60S ribosomal protein L24 (RPL24A)	0.0580646	1	-0.757662	0.00054681	-0.883163	5.0074e-06
AT5G58250		unknown protein	0.128333	1	-0.757657	0.000546927	-1.08028	1.78737e-10
AT5G22640		EMB1211_ MORN (Membrane Occupation and Recognition Nexus) repeat-containing protein	0.284306	1	-0.757354	0.000554042	-0.361245	1	*
AT5G39320		UDP-glucose 6-dehydrogenase	0.170697	1	-0.757247	0.000556561	-0.875109	7.29431e-06
AT4G03190	AT4G03190	unknown protein GRH1 (GRR1-LIKE PROTEIN 1); ubiquitin-protein ligase	0.0885131	1	-0.756939	0.000563912	-1.20302	0
AT5G10160		3-hydroxyacyl-[acyl-carrier protein] dehydratase/ catalytic_ beta-hydroxyacyl-ACP dehydratase, putative	0.335399	1	-0.756013	0.000586591	-0.917246	9.82607e-07
AT4G20760		oxidoreductase_ short-chain dehydrogenase/reductase (SDR) family protein	0.246003	1	-0.755905	0.000589273	-0.952626	1.70269e-07
AT5G04160		organic anion transporter_ phosphate translocator-related	0.195721	1	-0.7559	0.000589411	-1.08599	1.28467e-10
AT4G23550		WRKY29; transcription factor	0.509497	1	-0.755254	0.000605813	-0.448615	1
AT4G13170		structural constituent of ribosome_ 60S ribosomal protein L13A (RPL13aC)	0.161976	1	-0.754222	0.000632943	-0.936606	3.79537e-07
AT5G35630		GS2 (GLUTAMINE SYNTHETASE 2); glutamate-ammonia ligase_ glutamine synthetase (GS2)	0.503963	1	-0.754216	0.000633123	-0.643409	0.0898118
AT5G42480		ARC6 (ACCUMULATION AND REPLICATION OF CHLOROPLASTS 6); heat shock protein binding / unfolded protein binding_ DNAJ plastid division protein (ARC6)	0.119692	1	-0.753253	0.000659511	-0.728503	0.00386919
AT2G42770		unknown protein_ peroxisomal membrane 22 kDa family protein	-0.0246303	1	-0.752015	0.000694997	-1.03627	2.09457e-09
AT3G25700		pepsin A_ chloroplast nucleoid DNA-binding protein-related	0.094059	1	-0.751595	0.00070746	-0.664295	0.0429262
AT4G00810		structural constituent of ribosome_ 60S acidic ribosomal protein P1 (RPP1B)	0.238269	1	-0.751019	0.000724898	-0.777428	0.000538031
AT1G09795		ATATP-PRT2 (ATP PHOSPHORIBOSYL TRANSFERASE 2); ATP phosphoribosyltransferase_ ATP phosphoribosyl transferase 2 (ATP-PRT2)	0.243626	1	-0.750956	0.000726823	-0.886288	4.32343e-06
AT4G05450	AT4G05460	electron carrier/ electron transporter/ iron ion binding ubiquitin-protein ligase	0.0977758	1	-0.750643	0.000736497	-0.85656	1.71328e-05
AT1G49760		PAB8; RNA binding / translation initiation factor_ polyadenylate-binding protein, putative / PABP, putative	0.247666	1	-0.750622	0.000737148	-0.897512	2.54095e-06
AT1G77750		RNA binding / structural constituent of ribosome_ 30S ribosomal protein S13, chloroplast, putative	0.0981328	1	-0.750597	0.00073794	-0.872287	8.31547e-06
AT2G32060		structural constituent of ribosome_ 40S ribosomal protein S12 (RPS12C)	0.182122	1	-0.750115	0.000753099	-0.880785	5.59756e-06
AT4G04690		ubiquitin-protein ligase_ F-box family protein (FBX15)	-0.119756	1	-0.749524	0.000772134	-0.784111	0.000407094
AT4G24510		CER2 (ECERIFERUM 2); transferase_ eceriferum protein (CER2)	0.437271	1	-0.748862	0.000793984	-0.928017	5.80192e-07
AT1G01430		unknown protein	0.469468	1	-0.748452	0.000807801	-0.957856	1.3069e-07
AT4G38690		phospholipase C_ 1-phosphatidylinositol phosphodiesterase-related	0.381236	1	-0.74807	0.000820906	-0.923041	7.40625e-07
AT4G28250		ATEXPB3 (ARABIDOPSIS THALIANA EXPANSIN B3)	-0.00856988	1	-0.748045	0.000821772	-1.3898	0
AT5G03300		ADK2 (ADENOSINE KINASE 2); kinase_ adenosine kinase 2 (ADK2)	-0.0273237	1	-0.747591	0.000837622	-0.732743	0.00327672
AT3G24590		peptidase/ serine-type peptidase_ signal peptidase I family protein	0.198784	1	-0.747303	0.000847845	-1.04929	1.02215e-09
AT3G62530		lyase_ PBS lyase HEAT-like repeat-containing protein	-0.0777044	1	-0.747115	0.000854597	-0.649663	0.0721648
AT2G39850		subtilase_ subtilase family protein	-0.285194	1	-0.746611	0.000872888	-1.20507	0
AT2G21370		xylulokinase_ xylulose kinase, putative	0.0195157	1	-0.74629	0.000884747	-0.892138	3.27997e-06
AT3G60620		phosphatidate cytidylyltransferase	0.264373	1	-0.745831	0.000901938	-0.676328	0.0277787
AT5G16715		EMB2247; ATP binding / tRNA ligase/ valine-tRNA ligase_ tRNA synthetase class I (I, L, M and V) family protein	0.289269	1	-0.745656	0.000908621	-0.951993	1.75788e-07
AT1G73110		ATP binding / ATPase_ ribulose bisphosphate carboxylase/oxygenase activase, putative / RuBisCO activase, putative	0.213488	1	-0.744994	0.000934199	-0.610214	0.277606
AT1G43560		electron transporter/ thiol-disulfide exchange intermediate_ thioredoxin family protein	0.287194	1	-0.744741	0.000944176	-0.895077	2.85303e-06
AT4G04020		structural molecule_ plastid-lipid associated protein PAP, putative / fibrillin, putative	-0.280212	1	-0.744617	0.000949066	-2.1015	0
AT4G04350	AT4G04360	EMB2369; ATP binding / leucine-tRNA ligase/ tRNA ligase unknown protein	0.253448	1	-0.744563	0.000951232	-0.733848	0.00313732
AT2G06925		phospholipase A2_ phospholipase A2 family protein	0.250263	1	-0.743851	0.000980049	-1.13244	1.11711e-11
AT1G08550		NPQ1 (NON-PHOTOCHEMICAL QUENCHING 1)_ violaxanthin de-epoxidase precursor, putative (AVDE1)	0.152098	1	-0.743666	0.000987672	-1.21337	0
AT4G39900		unknown protein	0.257356	1	-0.74336	0.00100039	-1.10888	3.35132e-11
AT4G17100		unknown protein_ serine protease protein -related, expressed pseudogene	0.165341	1	-0.743235	0.00100563	-0.935549	3.99969e-07
AT1G11750		CLPP6; endopeptidase Clp_ ATP-dependent Clp protease proteolytic subunit (ClpP)	0.201309	1	-0.74136	0.0010876	-0.774931	0.00059677
AT3G54890		LHCA1_ chlorophyll A-B binding protein / LHCI type I (CAB)	-0.0586281	1	-0.740501	0.00112733	-1.98321	0
AT5G49460		ACLB-2_ ATP-citrate synthase, putative / ATP-citrate (pro-S-)-lyase, putative / citrate cleavage enzyme, putative	0.331577	1	-0.740477	0.00112844	-0.869772	9.34232e-06
AT3G08600		unknown protein	0.595586	0.0680327	-0.739503	0.0011752	-0.890182	3.59798e-06
AT4G38430		unknown protein	0.143785	1	-0.739277	0.00118631	$	$
AT1G07070		structural constituent of ribosome_ 60S ribosomal protein L35a (RPL35aA)	0.21624	1	-0.738424	0.00122918	-0.900303	2.22411e-06
AT4G14440		carnitine racemase/ catalytic_ enoyl-CoA hydratase/isomerase family protein	0.322779	1	-0.738248	0.00123817	-0.817104	9.94096e-05
AT2G39800		P5CS1 (DELTA1-PYRROLINE-5-CARBOXYLATE SYNTHASE 1)_ delta 1-pyrroline-5-carboxylate synthetase A / P5CS A (P5CS1)	-0.308657	1	-0.735843	0.00136824	-2.13423	0
AT5G11150		ATVAMP713_ synaptobrevin / vesicle-associated membrane protein 713 (VAMP713)	0.345964	1	-0.735807	0.00137027	-0.56029	1
AT3G23700		RNA binding_ S1 RNA-binding domain-containing protein	0.350057	1	-0.735513	0.00138708	-1.1761	0
AT1G52500	AT1G52510	ATMMH-1 (FORMAMIDOPYRIMIDINE-DNA GLYCOSYLASE 1) catalytic/ hydrolase	0.289019	1	-0.73472	0.00143338	-1.12083	1.67566e-11
AT3G59970		MTHFR1; methylenetetrahydrofolate reductase (NADPH)_ methylenetetrahydrofolate reductase 1 (MTHFR1)	0.105443	1	-0.734671	0.0014363	-0.95765	1.32064e-07	*
AT5G61170		structural constituent of ribosome_ 40S ribosomal protein S19 (RPS19C)	0.128564	1	-0.734636	0.00143836	-0.846237	2.7347e-05
AT1G26230		ATP binding / protein binding_ chaperonin, putative	0.442339	1	-0.734417	0.00145148	-0.70338	0.0101685
AT3G63400	AT3G63410	ATP binding / peptidyl-prolyl cis-trans isomerase APG1 (ALBINO OR PALE GREEN MUTANT 1); methyltransferase	0.1927	1	-0.733624	0.00149985	-1.17645	0
AT4G25080		magnesium protoporphyrin IX methyltransferase_ magnesium-protoporphyrin O-methyltransferase, putative / magnesium-protoporphyrin IX methyltransferase, putative	0.183335	1	-0.732853	0.00154842	-1.47242	0
AT4G17090		CT-BMY; beta-amylase_ beta-amylase (CT-BMY) / 1,4-alpha-D-glucan maltohydrolase	-0.0342513	1	-0.732135	0.00159495	0.438509	1
AT2G03090		ATEXPA15 (ARABIDOPSIS THALIANA EXPANSIN A15)	0.338989	1	-0.73151	0.00163664	-0.825463	6.89484e-05
AT5G13000		ATGSL12 (GLUCAN SYNTHASE-LIKE 12); 1,3-beta-glucan synthase/ transferase, transferring glycosyl groups_ glycosyl transferase family 48 protein	0.224838	1	-0.730951	0.00167475	-0.396965	1
AT1G20950		6-phosphofructokinase_ pyrophosphate--fructose-6-phosphate 1-phosphotransferase-related / pyrophosphate-dependent 6-phosphofructose-1-kinase-related	0.150548	1	-0.730245	0.00172418	-0.68094	0.0234656
AT5G15410		DND1 (DEFENSE NO DEATH 1); calmodulin binding / cation channel/ cyclic nucleotide binding / inward rectifier potassium channel_ cyclic nucleotide-regulated ion channel / cyclic nucleotide-gated channel (CNGC2)	0.384552	1	-0.73018	0.00172881	-0.422012	1
AT4G27370		VIIIB; motor_ myosin family protein	0.263118	1	-0.730072	0.00173649	-0.792937	0.000280707
AT5G45670		carboxylic ester hydrolase/ hydrolase, acting on ester bonds_ GDSL-motif lipase/hydrolase family protein	0.525154	0.884979	-0.729781	0.0017574	-1.03072	2.83745e-09
AT1G70760	AT1G70770	unknown protein unknown protein	0.2147	1	-0.729685	0.00176435	-0.983439	3.51218e-08
AT2G22900		transferase/ transferase, transferring glycosyl groups / transferase, transferring hexosyl groups_ galactosyl transferase GMA12/MNN10 family protein	0.216971	1	-0.728276	0.00186956	$	$
AT3G02570		mannose-6-phosphate isomerase/ zinc ion binding_ phosphomannose isomerase type I family protein	0.426514	1	-0.727238	0.00195086	-0.773152	0.000642361
AT1G06190		unknown protein	0.270803	1	-0.72679	0.001987	-1.30654	0
AT5G63530		ATFP3; metal ion binding_ copper chaperone (CCH)-related	0.169855	1	-0.726184	0.00203696	-0.0297079	1
AT5G37360		unknown protein	0.153273	1	-0.726027	0.0020501	-1.36316	0
AT4G26530		fructose-bisphosphate aldolase	-0.00955124	1	-0.724741	0.00216081	-1.29695	0
AT2G33330		unknown protein_ 33 kDa secretory protein-related	0.215931	1	-0.724601	0.00217321	-0.615804	0.230448
AT3G52870		calmodulin binding	0.0650396	1	-0.724225	0.00220679	-0.343376	1
AT2G31070		transcription factor_ TCP family transcription factor, putative	0.180915	1	-0.724143	0.0022142	-1.68083	0
AT3G11510		structural constituent of ribosome_ 40S ribosomal protein S14 (RPS14B)	0.160224	1	-0.723841	0.0022417	-0.698458	0.012242
AT2G40400		unknown protein	0.162737	1	-0.723075	0.0023129	-1.10256	5.02698e-11
AT2G24150		unknown protein	0.0272976	1	-0.72299	0.00232094	-0.925333	6.61953e-07
AT2G37220		RNA binding / nucleic acid binding_ 29 kDa ribonucleoprotein, chloroplast, putative / RNA-binding protein cp29, putative	0.352728	1	-0.722376	0.00237967	-0.748425	0.0017581
AT4G27840		unknown protein	0.287939	1	-0.722291	0.00238794	-1.00784	9.72441e-09
AT3G54090		kinase_ pfkB-type carbohydrate kinase family protein	0.139458	1	-0.72179	0.00243722	-0.878812	6.13842e-06
AT5G02450		structural constituent of ribosome_ 60S ribosomal protein L36 (RPL36C)	0.00555562	1	-0.72157	0.00245914	-0.545052	1
AT2G35410		RNA binding / nucleic acid binding_ 33 kDa ribonucleoprotein, chloroplast, putative / RNA-binding protein cp33, putative	0.262667	1	-0.721448	0.00247137	-0.659725	0.050546
AT1G51780		ILL5; metallopeptidase_ IAA-amino acid hydrolase 5 / auxin conjugate hydrolase (ILL5)	0.153685	1	-0.719831	0.00263922	-0.586039	0.61003
AT4G12800		unknown protein_ photosystem I reaction center subunit XI, chloroplast (PSI-L) / PSI subunit V	0.0104617	1	-0.719254	0.00270177	-1.13411	5.58553e-12
AT5G49330		DNA binding / transcription factor_ myb family transcription factor	0.293289	1	-0.718701	0.00276307	-0.00641646	1
AT3G50430	AT3G50440	unknown protein catalytic/ hydrolase	0.181184	1	-0.717757	0.00287081	-1.1658	0
AT1G66940		unknown protein_ protein kinase-related	-0.0655227	1	-0.717557	0.00289411	-0.852987	2.0155e-05
AT4G03060		AOP2 (ALKENYL HYDROXALKYL PRODUCING 2); oxidoreductase, acting on paired donors, with incorporation or reduction of molecular oxygen, 2-oxoglutarate as one donor, and incorporation of one atom each of oxygen into both donors_ 2-oxoglutarate-dependent dioxygenase, putative (AOP2)	-0.0563062	1	-0.717084	0.00295009	-0.158123	1
AT5G63570		GSA1 (GLUTAMATE-1-SEMIALDEHYDE-2,1-AMINOMUTASE); glutamate-1-semialdehyde 2,1-aminomutase_ glutamate-1-semialdehyde 2,1-aminomutase 1 (GSA 1) / glutamate-1-semialdehyde aminotransferase 1 (GSA-AT 1)	0.312333	1	-0.716742	0.00299121	-0.564124	1
AT2G21860		unknown protein_ violaxanthin de-epoxidase-related	0.307836	1	-0.716457	0.00302586	-1.00903	9.12676e-09
AT2G45970		CYP86A8; fatty acid (omega-1)-hydroxylase/ oxygen binding	0.441148	1	-0.716251	0.00305122	-0.866108	1.1063e-05	*
AT4G38840		unknown protein_ auxin-responsive protein, putative	-0.613911	0.0332458	-0.716118	0.00306767	-1.06927	3.35132e-10
AT1G60550		catalytic/ naphthoate synthase_ naphthoate synthase, putative / dihydroxynaphthoic acid synthetase, putative / DHNA synthetase, putative	0.302745	1	-0.716106	0.00306907	-0.738838	0.0025762
AT3G18390		EMB1865	0.507932	1	-0.716037	0.00307765	-1.20852	0
AT5G14910		metal ion binding_ heavy-metal-associated domain-containing protein	0.129079	1	-0.71603	0.00307861	-0.631677	0.134672
AT2G34430		LHB1B1; chlorophyll binding_ chlorophyll A-B binding protein / LHCII type I (LHB1B1)	-0.121111	1	-0.715864	0.00309921	-1.81142	0
AT1G68585	AT1G68590	unknown protein structural constituent of ribosome	0.137001	1	-0.715847	0.00310134	-0.855974	1.75955e-05
AT5G16390		BCCP1 (BIOTIN CARBOXYL CARRIER PROTEIN 1); biotin binding_ biotin carboxyl carrier protein 1 (BCCP1)	0.24369	1	-0.715819	0.00310488	-1.22014	0
AT3G04550		unknown protein	0.376085	1	-0.714492	0.00327578	-0.547253	1
AT1G18650		unknown protein_ glycosyl hydrolase family protein 17	0.41929	1	-0.713716	0.00337982	-1.32106	0
AT1G49510		EMB1273	0.265412	1	-0.713667	0.00338645	-0.9872	2.88716e-08
AT5G58140	AT5G58150	PHOT2 (NON PHOTOTROPIC HYPOCOTYL 1-LIKE); kinase ATP binding / protein kinase/ protein serine/threonine kinase/ protein-tyrosine kinase	-0.0526892	1	-0.712457	0.00355545	-0.704962	0.00957716
AT1G15140		oxidoreductase_ oxidoreductase NAD-binding domain-containing protein	0.237542	1	-0.712242	0.00358635	-0.77922	0.000499371
AT1G70410		carbonate dehydratase/ zinc ion binding_ carbonic anhydrase, putative / carbonate dehydratase, putative	0.156965	1	-0.711814	0.00364851	-1.0259	3.68645e-09
AT5G08640		FLS (FLAVONOL SYNTHASE)_ flavonol synthase 1 (FLS1)	-0.0373941	1	-0.711443	0.00370332	-0.208976	1
AT3G28290		AT14A_ integrin-related protein 14a	0.276947	1	-0.711404	0.00370919	-0.279691	1
AT5G53500		signal transducer_ WD-40 repeat family protein	0.31592	1	-0.710782	0.00380289	-1.01314	7.32822e-09
AT4G23740		ATP binding / kinase/ protein serine/threonine kinase_ leucine-rich repeat transmembrane protein kinase, putative	0.402006	1	-0.709293	0.00403692	-0.506133	1
AT4G36540		DNA binding / transcription factor_ basic helix-loop-helix (bHLH) family protein	0.062808	1	-0.708837	0.00411131	-0.517994	1
AT1G63610		unknown protein	0.266469	1	-0.70823	0.00421222	-0.257339	1
AT2G32440		KAO2 (ENT-KAURENOIC ACID HYDROXYLASE 2); oxygen binding_ ent-kaurenoic acid hydroxylase, putative / cytochrome P450, putative	0.222514	1	-0.707001	0.00442427	-0.979536	4.30142e-08
AT1G60990		aminomethyltransferase_ glycine cleavage T family protein / aminomethyl transferase family protein	0.358649	1	-0.706969	0.00442994	-0.48876	1
AT3G63170		unknown protein	0.0170834	1	-0.706829	0.0044548	-0.759713	0.00111454
AT1G69830		ATAMY3; alpha-amylase_ alpha-amylase, putative / 1,4-alpha-D-glucan glucanohydrolase, putative	0.17444	1	-0.70502	0.00478789	-0.771665	0.000683044
AT1G19715		unknown protein_ jacalin lectin family protein	0.148811	1	-0.704342	0.0049189	-0.996	1.81977e-08
AT5G14610		ATP binding / ATP-dependent helicase/ helicase/ nucleic acid binding_ DEAD box RNA helicase, putative	0.117323	1	-0.703504	0.00508572	-0.759149	0.00114037
AT5G08260		SCPL35; catalytic/ serine carboxypeptidase	-0.161779	1	-0.702607	0.00527004	0.0640518	1
AT1G14920		GAI (GA INSENSITIVE); transcription factor_ gibberellin response modulator (GAI) (RGA2) / gibberellin-responsive modulator	0.336049	1	-0.701451	0.00551729	-0.903799	1.88135e-06
AT5G26230		unknown protein	0.453845	1	-0.700908	0.00563735	-0.754976	0.00135056
AT4G39620		EMB2453_ pentatricopeptide (PPR) repeat-containing protein	0.241224	1	-0.700044	0.00583355	-0.725345	0.00437638
AT2G28950		ATEXPA6 (ARABIDOPSIS THALIANA EXPANSIN A6)	-0.165426	1	-0.700009	0.00584143	-0.373303	1
AT2G33370		structural constituent of ribosome_ 60S ribosomal protein L23 (RPL23B)	0.0373328	1	-0.699848	0.00587891	-0.588649	0.56109
AT3G07430		EMB1990_ YGGT family protein	0.417215	1	-0.699623	0.00593137	-0.679346	0.0248769
AT1G64630	AT1G64640	kinase/ transcription factor copper ion binding / electron transporter	0.180624	1	-0.699495	0.00596146	-0.544029	1
AT5G20060		carboxylic ester hydrolase_ phospholipase/carboxylesterase family protein	0.219933	1	-0.699439	0.00597476	-0.866351	1.09403e-05
AT4G16390		ATP binding / damaged DNA binding_ chloroplastic RNA-binding protein P67, putative	0.299016	1	-0.699128	0.00604855	-0.550023	1
AT5G03650		SBE2.2 (STARCH BRANCHING ENZYME 2.2)	-0.081765	1	-0.698871	0.00611034	-0.960068	1.1681e-07
AT1G54780	AT1G54790	unknown protein carboxylic ester hydrolase/ hydrolase, acting on ester bonds	0.0591875	1	-0.698192	0.00627617	-1.19037	0
AT2G43460		structural constituent of ribosome_ 60S ribosomal protein L38 (RPL38A)	0.0688602	1	-0.697796	0.00637502	-0.670295	0.0345832
AT1G06950		ATTIC110/TIC110_ chloroplast inner envelope protein-related	0.146825	1	-0.697081	0.00655748	-0.659253	0.0514025
AT2G21890		oxidoreductase/ zinc ion binding_ mannitol dehydrogenase, putative	0.329664	1	-0.696326	0.00675535	-1.20478	0
AT5G24300		transferase, transferring glycosyl groups_ starch synthase, putative	0.372349	1	-0.695658	0.00693528	-0.902208	2.0304e-06	*
AT5G22620		catalytic_ phosphoglycerate/bisphosphoglycerate mutase family protein	0.0466206	1	-0.695534	0.006969	-0.878946	6.10005e-06
AT1G78995		unknown protein	0.0952285	1	-0.694571	0.00723781	-0.708571	0.00834958
AT3G23820		GAE6 (UDP-D-GLUCURONATE 4-EPIMERASE 6); NAD binding / catalytic_ NAD-dependent epimerase/dehydratase family protein	0.428046	1	-0.693085	0.00767238	-0.463833	1
AT3G47460	AT3G47470	ATSMC2 CAB4; chlorophyll binding	-0.0563251	1	-0.692999	0.00769815	-1.61727	0
AT2G33255		catalytic/ hydrolase/ phosphoglycolate phosphatase_ haloacid dehalogenase-like hydrolase family protein	0.102515	1	-0.692217	0.00793763	-0.38995	1
AT5G07020		unknown protein_ proline-rich family protein	-0.0352404	1	-0.692191	0.00794559	-1.23061	0
AT1G15410		racemase and epimerase, acting on amino acids and derivatives_ aspartate-glutamate racemase family	0.173932	1	-0.689295	0.00889756	-0.386884	1
AT2G20260		unknown protein_ photosystem I reaction center subunit IV, chloroplast, putative / PSI-E, putative (PSAE2)	0.064743	1	-0.68823	0.00927458	-0.970531	6.84395e-08
AT1G69700		ATHVA22C_ ABA-responsive protein (HVA22c)	0.335853	1	-0.688111	0.00931751	-0.930479	5.1393e-07
AT2G17360		structural constituent of ribosome_ 40S ribosomal protein S4 (RPS4A)	-0.0795188	1	-0.68796	0.00937257	-0.7625	0.000994949
AT5G50420		unknown protein	0.0676534	1	-0.687419	0.00957181	-0.543742	1
AT5G08620		ATP binding / ATP-dependent helicase/ helicase/ nucleic acid binding_ DEAD box RNA helicase (RH25)	0.149933	1	-0.686455	0.0099373	-0.938153	3.51464e-07
AT1G18730		unknown protein	0.106442	1	-0.686025	0.0101044	-0.967009	8.19844e-08
AT3G21110		PUR7; phosphoribosylaminoimidazolesuccinocarboxamide synthase_ phosphoribosylamidoimidazole-succinocarboxamide synthase / SAICAR synthetase (PUR7)	0.112428	1	-0.68567	0.0102447	-0.609624	0.283093
AT5G10430		AGP4 (ARABINOGALACTAN-PROTEIN 4)	0.356778	1	-0.685331	0.0103803	-0.799794	0.000209721
AT1G17840	AT1G17850	ATPase, coupled to transmembrane movement of substances unknown protein	0.371444	1	-0.685091	0.0104772	-1.15013	5.58553e-12	*
AT5G44130		unknown protein_ fasciclin-like arabinogalactan-protein, putative	0.216666	1	-0.682455	0.0116023	-0.711815	0.00737717
AT4G27740		unknown protein_ yippee family protein	0.0360979	1	-0.682264	0.0116885	-0.728738	0.00383374
AT3G46670		UDP-glycosyltransferase/ transferase, transferring glycosyl groups	0.427892	1	-0.682017	0.0118003	-0.690906	0.0162361
AT1G15260		unknown protein	0.356859	1	-0.681431	0.0120704	-0.778088	0.000523473
AT1G71720		RNA binding_ S1 RNA-binding domain-containing protein	0.206907	1	-0.681146	0.0122038	-0.703164	0.0102516
AT2G16660		unknown protein_ nodulin family protein	0.440214	1	-0.680085	0.0127129	-0.50774	1
AT4G10030		catalytic/ hydrolase_ hydrolase, alpha/beta fold family protein	0.168356	1	-0.679636	0.0129345	-0.946297	2.34067e-07
AT1G50450		unknown protein	0.434805	1	-0.677119	0.0142479	-0.741779	0.0022924
AT2G20890		THF1	0.346603	1	-0.67602	0.0148608	-1.04045	1.66449e-09
AT5G11270		OCP3 (OVEREXPRESSOR OF CATIONIC PEROXIDASE 3)	0.252369	1	-0.675669	0.0150614	-0.512085	1
AT4G34730		RNA binding_ ribosome-binding factor A family protein	0.113474	1	-0.675066	0.0154132	-1.14075	5.58553e-12
AT5G22800		ATP binding / alanine-tRNA ligase/ nucleic acid binding_ aminoacyl-tRNA synthetase family protein	0.252401	1	-0.67486	0.0155346	-0.809317	0.000139349
AT2G05310		unknown protein	0.231241	1	-0.674413	0.0158027	-1.15796	0
AT5G58900		DNA binding / transcription factor_ myb family transcription factor	0.273219	1	-0.673372	0.0164434	-0.960395	1.14883e-07
AT1G53800		unknown protein	0.296441	1	-0.67308	0.0166274	-0.790601	0.000309845
AT2G27530		structural constituent of ribosome_ 60S ribosomal protein L10A (RPL10aB)	0.194832	1	-0.672995	0.0166811	-0.880719	5.61496e-06
AT2G44120		structural constituent of ribosome / transcription regulator_ 60S ribosomal protein L7 (RPL7C)	0.0845291	1	-0.672619	0.0169223	-0.56176	1
AT1G48520		GATB (GLU-ADT SUBUNIT B); carbon-nitrogen ligase, with glutamine as amido-N-donor / glutamyl-tRNA(Gln) amidotransferase/ ligase_ glutamyl-tRNA(Gln) amidotransferase B family protein	0.167351	1	-0.672416	0.0170538	-1.06489	4.30086e-10
AT2G44210		unknown protein	0.241169	1	-0.672336	0.0171054	-0.808047	0.000147193
AT5G20130		unknown protein	0.291906	1	-0.67233	0.0171095	-0.671864	0.0326741
AT3G46320		DNA binding_ histone H4	0.177137	1	-0.67225	0.0171618	-0.35886	1
AT2G40760		unknown protein_ rhodanese-like domain-containing protein	0.132237	1	-0.671599	0.0175921	-0.86401	1.21839e-05
AT3G60370		FK506 binding / peptidyl-prolyl cis-trans isomerase_ immunophilin / FKBP-type peptidyl-prolyl cis-trans isomerase family protein	0.174245	1	-0.671551	0.0176243	-0.767363	0.000815365
AT5G66720		catalytic_ 5-azacytidine resistance protein -related	0.226954	1	-0.671079	0.017944	-0.852355	2.07414e-05
AT1G68400		ATP binding / kinase/ protein serine/threonine kinase_ leucine-rich repeat transmembrane protein kinase, putative	0.388543	1	-0.670667	0.0182272	-0.448956	1
AT3G04260		DNA binding_ SAP domain-containing protein	0.340806	1	-0.670548	0.0183099	-0.875306	7.22767e-06
AT1G80380		ATP binding / kinase_ phosphoribulokinase/uridine kinase-related	0.270235	1	-0.669271	0.0192194	-0.787919	0.000346932
AT2G42320		unknown protein_ nucleolar protein gar2-related	0.264443	1	-0.669223	0.0192542	-1.19349	0
AT1G79560		EMB1047/FTSH12; ATP-dependent peptidase/ ATPase/ metallopeptidase_ FtsH protease, putative	0.0749053	1	-0.669149	0.0193082	-0.842609	3.21912e-05
AT3G57150		NAP57_ dyskerin, putative / nucleolar protein NAP57, putative	0.101019	1	-0.668377	0.0198817	-0.369073	1
AT3G62110		polygalacturonase_ glycoside hydrolase family 28 protein / polygalacturonase (pectinase) family protein	0.492403	1	-0.668085	0.0201031	-0.608403	0.294764
AT4G30580		ATS2; 1-acylglycerol-3-phosphate O-acyltransferase/ acyltransferase_ phospholipid/glycerol acyltransferase family protein	0.18106	1	-0.668018	0.0201538	-1.06609	4.02158e-10
AT3G06145		unknown protein	-0.0592338	1	-0.667497	0.0205553	-0.428931	1
AT1G49720	AT1G49730	ABF1 (ABSCISIC ACID RESPONSIVE ELEMENT-BINDING FACTOR 1); DNA binding / transcription factor/ transcriptional activator kinase	0.0575391	1	-0.667057	0.0209008	-1.14009	5.58553e-12
AT1G30120		PDH-E1 BETA (PYRUVATE DEHYDROGENASE E1 BETA); pyruvate dehydrogenase (acetyl-transferring)_ pyruvate dehydrogenase E1 component beta subunit, chloroplast	-0.0323324	1	-0.66703	0.0209219	-1.11003	3.35132e-11
AT3G05030		NHX2; sodium:hydrogen antiporter_ sodium proton exchanger, putative (NHX2)	0.17715	1	-0.666626	0.0212439	-1.1144	2.23421e-11
AT2G26690		transporter_ nitrate transporter (NTP2)	0.297561	1	-0.666505	0.0213411	-0.890517	3.54145e-06
AT2G27130		lipid binding_ protease inhibitor/seed storage/lipid transfer protein (LTP) family protein	0.238488	1	-0.666358	0.0214596	-0.658598	0.0526166
AT4G01900		GLB1; enzyme regulator_ P II nitrogen sensing protein (GLB I)	0.167256	1	-0.666038	0.0217207	-0.523549	1	*
AT3G59970	AT3G59980	MTHFR1; methylenetetrahydrofolate reductase (NADPH) tRNA binding	0.139782	1	-0.664332	0.0231646	-0.872872	8.09294e-06	*
AT3G63490	AT3G63500	RNA binding / structural constituent of ribosome unknown protein	0.272937	1	-0.663486	0.0239138	-0.787949	0.000346501
AT2G47940		DEGP2; serine-type peptidase/ trypsin_ DegP2 protease (DEGP2)	0.584633	0.103379	-0.663119	0.0242469	-0.868612	9.85673e-06	*
AT3G04790		ribose-5-phosphate isomerase_ ribose 5-phosphate isomerase-related	0.114201	1	-0.663014	0.0243427	-0.604031	0.340473
AT2G29650		carbohydrate transporter/ organic anion transporter/ sugar porter_ inorganic phosphate transporter, putative	-0.0996513	1	-0.660918	0.0263358	-1.86146	0
AT1G14150		calcium ion binding_ oxygen evolving enhancer 3 (PsbQ) family protein	0.219603	1	-0.660808	0.0264446	-0.640275	0.100145
AT3G17350		unknown protein	0.190812	1	-0.660296	0.0269569	-0.972405	6.21558e-08
AT4G15000		structural constituent of ribosome_ 60S ribosomal protein L27 (RPL27C)	0.118581	1	-0.660136	0.0271189	-0.515941	1
AT2G27970		CKS2; cyclin-dependent protein kinase_ cyclin-dependent kinase, putative / CDK, putative	0.26654	1	-0.659984	0.0272736	-0.433217	1
AT1G48920		nucleic acid binding_ nucleolin, putative	0.221884	1	-0.65963	0.0276371	-0.54812	1
AT4G26520		fructose-bisphosphate aldolase	-0.00485724	1	-0.659559	0.0277114	-1.11826	2.23421e-11
AT5G02160		unknown protein	0.262682	1	-0.658969	0.0283298	-1.4023	0
AT5G54180		unknown protein_ mitochondrial transcription termination factor-related / mTERF-related	0.352784	1	-0.658595	0.0287285	-0.913187	1.19661e-06
AT4G15920		unknown protein_ nodulin MtN3 family protein	0.160376	1	-0.658398	0.0289401	-1.36046	0
AT4G25290		DNA photolyase_ deoxyribodipyrimidine photolyase family protein / DNA photolyase family protein	0.154201	1	-0.658351	0.0289911	-0.954497	1.54915e-07
AT1G21600		unknown protein	0.307343	1	-0.658162	0.0291962	-0.826256	6.65815e-05
AT3G15480		unknown protein	0.102738	1	-0.657933	0.0294472	-1.26658	0
AT3G59030	AT3G59040	TT12 (TRANSPARENT TESTA 12); antiporter/ transporter unknown protein	0.218874	1	-0.657856	0.0295323	-1.12642	1.11711e-11
AT2G31890		unknown protein	0.413692	1	-0.657393	0.030047	-0.905741	1.71393e-06
AT3G44430		unknown protein	0.315786	1	-0.657291	0.0301617	-0.729964	0.00365411
AT3G23990		HSP60; ATP binding / protein binding_ chaperonin (CPN60) (HSP60)	0.268205	1	-0.656115	0.0315124	-0.226915	1
AT4G13930		SHM4 (SERINE HYDROXYMETHYLTRANSFERASE 4); glycine hydroxymethyltransferase_ glycine hydroxymethyltransferase, putative / serine hydroxymethyltransferase, putative / serine/threonine aldolase, putative	0.299935	1	-0.655953	0.0317029	-0.713049	0.00703687
AT5G19290		catalytic_ esterase/lipase/thioesterase family protein	0.115897	1	-0.655947	0.0317104	-0.483206	1
AT2G01110		APG2 (ALBINO AND PALE GREEN 2)_ thylakoid membrane formation protein / cpTatC (APG2)	0.157545	1	-0.655853	0.0318214	-0.891555	3.37176e-06
AT4G07410		nucleotide binding_ transducin family protein / WD-40 repeat family protein	0.213761	1	-0.655708	0.0319936	-1.3776	0
AT4G18730		RPL16B; structural constituent of ribosome_ 60S ribosomal protein L11 (RPL11C)	0.107453	1	-0.655681	0.0320257	-0.595003	0.45712
AT5G05170		CESA3 (CELLULASE SYNTHASE 3); cellulose synthase/ transferase, transferring glycosyl groups_ cellulose synthase, catalytic subunit (Ath-B)	0.256608	1	-0.655226	0.0325725	-0.682285	0.0223336
AT3G04840		structural constituent of ribosome_ 40S ribosomal protein S3A (RPS3aA)	0.0221033	1	-0.654796	0.033098	-0.591334	0.514671
AT5G57030		LUT2 (LUTEIN DEFICIENT 2); lycopene epsilon cyclase_ lycopene epsilon cyclase	0.053001	1	-0.654771	0.0331278	-1.01991	5.09401e-09
AT1G33040		unknown protein_ nascent polypeptide-associated complex (NAC) domain-containing protein	0.03809	1	-0.654112	0.0339491	-1.10833	3.35132e-11
AT5G16710		glutathione dehydrogenase (ascorbate)_ dehydroascorbate reductase, putative	0.207513	1	-0.653856	0.0342741	-0.77646	0.000560108
AT5G63420		EMB2746; catalytic_ metallo-beta-lactamase family protein	0.345124	1	-0.653615	0.0345817	-0.624078	0.174437
AT1G14810		NAD binding / aspartate-semialdehyde dehydrogenase/ oxidoreductase, acting on the aldehyde or oxo group of donors, NAD or NADP as acceptor_ semialdehyde dehydrogenase family protein	0.242914	1	-0.653356	0.034916	-0.581036	0.715368
AT5G02120	AT5G02130	OHP (ONE HELIX PROTEIN) NDP1 (RANDOM POTATO CDNA CLONE)	0.134738	1	-0.652773	0.0356788	-1.28393	0
AT3G48720		transferase_ transferase family protein	0.28918	1	-0.652405	0.0361687	-0.781068	0.000462345
AT3G06650		ACLB-1_ ATP-citrate synthase, putative / ATP-citrate (pro-S-)-lyase, putative / citrate cleavage enzyme, putative	0.0411233	1	-0.652339	0.0362562	-0.773419	0.000635311
AT1G10830		unknown protein_ sodium symporter-related	0.170772	1	-0.652013	0.0366969	-0.710813	0.00766539
AT5G51010	AT5G51020	electron transporter/ metal ion binding unknown protein	0.133853	1	-0.651867	0.0368955	-0.649467	0.0726629
AT3G05560		structural constituent of ribosome_ 60S ribosomal protein L22-2 (RPL22B)	-0.0230245	1	-0.651458	0.037459	-0.716144	0.00624843
AT3G11170		FAD7 (FATTY ACID DESATURASE 7); omega-3 fatty acid desaturase_ omega-3 fatty acid desaturase, chloroplast (FAD7) (FADD)	0.0620801	1	-0.651416	0.037517	-0.713094	0.00702481
AT3G16290		EMB2083; ATP binding / ATP-dependent peptidase/ ATPase/ metalloendopeptidase/ metallopeptidase/ nucleoside-triphosphatase/ nucleotide binding / serine-type endopeptidase_ FtsH protease, putative	0.235204	1	-0.651106	0.0379497	-0.65081	0.0693123
AT1G26880		structural constituent of ribosome_ 60S ribosomal protein L34 (RPL34A)	0.11325	1	-0.650929	0.0381982	-0.463863	1
AT1G50730		unknown protein	0.232589	1	-0.650673	0.0385622	-0.913224	1.19449e-06
AT4G08390		L-ascorbate peroxidase_ L-ascorbate peroxidase, stromal (sAPX)	0.147457	1	-0.650326	0.0390593	-1.21996	0
AT2G20690		binding_ lumazine-binding family protein	0.205652	1	-0.650226	0.0392033	-0.383735	1
AT4G15440		HPL1 (HYDROPEROXIDE LYASE 1); heme binding / iron ion binding / monooxygenase_ hydroperoxide lyase (HPL1)	-0.143555	1	-0.650179	0.0392718	1.03718	1.99403e-09
AT4G34980		SLP2; subtilase_ subtilase family protein	0.00137126	1	-0.650109	0.0393737	-0.694029	0.0144519
AT3G24430		HCF101 (HIGH-CHLOROPHYLL-FLUORESCENCE 101); ATP binding	0.132191	1	-0.650047	0.0394642	-1.067	3.79816e-10
AT4G40045		unknown protein	0.239644	1	-0.648873	0.0412105	-1.17429	0
AT3G49680		branched-chain-amino-acid transaminase/ catalytic_ branched-chain amino acid aminotransferase 3 / branched-chain amino acid transaminase 3 (BCAT3)	0.366696	1	-0.64872	0.0414438	-0.666364	0.0398519
AT2G47930		unknown protein_ hydroxyproline-rich glycoprotein family protein	0.470431	1	-0.648586	0.0416489	-0.88791	4.00546e-06
AT5G61660		unknown protein_ glycine-rich protein	0.304967	1	-0.648362	0.0419941	-1.01513	6.58534e-09
AT1G74550	AT1G74560	CYP98A9; heme binding / iron ion binding / monooxygenase/ oxygen binding DNA binding	0.10639	1	-0.647772	0.0429153	-0.648794	0.0744025
AT2G14660		unknown protein	0.156394	1	-0.647749	0.0429527	-0.798906	0.000217822
AT1G08640		unknown protein	0.216497	1	-0.647611	0.0431703	-0.84031	3.56829e-05
AT4G26970		RNA binding / aconitate hydratase/ hydro-lyase/ iron ion binding / lyase_ aconitate hydratase, cytoplasmic, putative / citrate hydro-lyase/aconitase, putative	0.105006	1	-0.646398	0.0451387	-0.657889	0.0539591
AT1G73655		FK506 binding / peptidyl-prolyl cis-trans isomerase_ immunophilin / FKBP-type peptidyl-prolyl cis-trans isomerase family protein	0.0310758	1	-0.646063	0.0456975	-0.534361	1
AT4G00755		unknown protein_ F-box family protein	0.200624	1	-0.645793	0.0461522	-0.899328	2.33012e-06
AT4G31820		protein binding / signal transducer_ phototropic-responsive NPH3 family protein	0.421502	1	-0.645059	0.0474119	-0.688157	0.0179812
AT1G10960		electron transporter/ iron ion binding_ ferredoxin, chloroplast, putative	-0.166558	1	-0.644377	0.0486115	-0.42454	1
AT2G41680		disulfide oxidoreductase/ electron transporter/ oxidoreductase/ thioredoxin-disulfide reductase_ thioredoxin reductase, putative / NADPH-dependent thioredoxin reductase, putative	0.204472	1	-0.644044	0.0492084	-0.734662	0.00303831
AT4G36250		ALDH3F1; aldehyde dehydrogenase/ oxidoreductase_ aldehyde dehydrogenase family protein	0.190142	1	-0.643981	0.0493214	-0.591326	0.514816
AT5G38520		catalytic/ hydrolase_ hydrolase, alpha/beta fold family protein	0.038367	1	-0.643951	0.049376	-1.09428	7.81974e-11
AT2G24270		ALDH11A3; aldehyde dehydrogenase/ oxidoreductase_ NADP-dependent glyceraldehyde-3-phosphate dehydrogenase, putative	-0.0526348	1	-0.64379	0.0496676	-0.638256	0.107395
AT3G05880		RCI2A (RARE-COLD-INDUCIBLE 2A)_ hydrophobic protein (RCI2A) / low temperature and salt responsive protein (LTI6A)	0.815538	3.31107e-06	-0.476006	1	-0.420361	1
AT3G24420		catalytic/ hydrolase_ hydrolase, alpha/beta fold family protein	0.799205	7.65429e-06	-0.47	1	-1.03655	2.06106e-09
AT1G13920		DNA binding_ remorin family protein	0.730437	0.000218343	-0.427238	1	-0.914839	1.10456e-06
AT2G45180		lipid binding_ protease inhibitor/seed storage/lipid transfer protein (LTP) family protein	0.698089	0.000956451	-0.417521	1	-0.952111	1.74749e-07
AT1G69530		ATEXPA1 (ARABIDOPSIS THALIANA EXPANSIN A1)	-0.931207	5.50826e-09	-0.339505	1	0.109407	1
AT1G10020		unknown protein	0.736308	0.000165866	-0.323922	1	-0.743804	0.00211489
AT1G20440		COR47_ dehydrin (COR47)	0.901803	3.02646e-08	-0.173618	1	-0.969038	7.3891e-08
AT4G39210		APL3_ glucose-1-phosphate adenylyltransferase large subunit 3 (APL3) / ADP-glucose pyrophosphorylase	-0.639748	0.0117059	-0.154767	1	0.372213	1
AT2G38170		CAX1; calcium:hydrogen antiporter_ calcium exchanger (CAX1)	-0.622058	0.0240255	0.00491701	1	0.527846	1
AT2G05540		unknown protein_ glycine-rich protein	0.941425	3.00909e-09	0.065897	1	-0.828674	5.98491e-05
AT1G28330		DRM1 (DORMANCY-ASSOCIATED PROTEIN 1)_ dormancy-associated protein, putative (DRM1)	0.902299	2.94185e-08	0.107907	1	0.189027	1
AT2G40600		unknown protein_ appr-1-p processing enzyme family protein	-0.626009	0.0204947	0.193199	1	0.162592	1
AT5E39460		EUGENE prediction	-0.812423	3.88985e-06	0.221597	1	0.217362	1
AT3G57240		BG3 (BETA-1,3-GLUCANASE 3); hydrolase, hydrolyzing O-glycosyl compounds_ beta-1,3-glucanase (BG3)	-1.84307	0	0.22225	1	1.09364	8.3783e-11
AT2G33530		SCPL46; catalytic/ serine carboxypeptidase	-0.610735	0.037693	0.228169	1	0.372382	1
AT2G24600		protein binding_ ankyrin repeat family protein	-1.02638	1.68106e-11	0.246133	1	0.624033	0.174705
AT3G55980		transcription factor_ zinc finger (CCCH-type) family protein	-0.795207	9.37401e-06	0.289541	1	0.672917	0.0314487
AT2G47730		ATGSTF8 (GLUTATHIONE S-TRANSFERASE 8); glutathione transferase	-0.662293	0.00455643	0.305376	1	0.912989	1.20813e-06
AT5G42020		BIP; ATP binding_ luminal binding protein 2 (BiP-2) (BP2)	-0.759139	5.58332e-05	0.306316	1	1.26128	0
AT3G44450		unknown protein	-0.749112	9.04156e-05	0.317758	1	-0.299998	1
AT2G27110		unknown protein_ far-red impaired responsive protein, putative	-1.0793	0	0.334105	1	0.831367	5.31303e-05
AT1G20510		4-coumarate-CoA ligase	-0.69127	0.00129541	0.342531	1	0.263133	1
AT3G45860		kinase_ receptor-like protein kinase, putative	-0.61266	0.0349343	0.386539	1	1.21247	0	*
AT1G62570		disulfide oxidoreductase/ monooxygenase/ oxidoreductase_ flavin-containing monooxygenase family protein / FMO family protein	0.675086	0.00263136	0.455112	1	-0.568642	1
AT4G39940		AKN2; ATP binding / kinase/ transferase, transferring phosphorus-containing groups_ adenylylsulfate kinase 2 (AKN2)	-0.696072	0.00104654	0.470014	1	0.625639	0.165449
AT4G27380	AT4G27390	unknown protein unknown protein	-0.585947	0.0983538	0.478169	1	1.14759	5.58553e-12
AT3G07580		unknown protein	-0.615973	0.0306331	0.483422	1	0.951254	1.82463e-07
AT1G68570		transporter_ proton-dependent oligopeptide transport (POT) family protein	-0.887554	6.78082e-08	0.499678	1	1.87893	0
AT5G41400		protein binding / ubiquitin-protein ligase/ zinc ion binding_ zinc finger (C3HC4-type RING finger) family protein	-1.10596	0	0.52954	1	0.884702	4.65834e-06
AT5G58710	AT5G58720	ROC7; peptidyl-prolyl cis-trans isomerase ATP binding / damaged DNA binding	-0.950241	1.77632e-09	0.540643	1	1.23108	0
AT4G34630		unknown protein	-0.964929	7.28457e-10	0.543388	1	1.42242	0
AT5G54610		protein binding_ ankyrin repeat family protein	-0.843172	7.7305e-07	0.549178	1	0.789796	0.00032055
AT3G10040		transcription factor	-0.917295	1.24118e-08	0.566984	0.706758	1.06842	3.51889e-10
AT3G60520		unknown protein	-0.633267	0.0152671	0.583556	0.409085	0.568512	1
AT3G59850		polygalacturonase_ polygalacturonase, putative / pectinase, putative	-0.76718	3.77641e-05	0.608903	0.172403	1.00698	1.01768e-08
AT3G15356		carbohydrate binding_ legume lectin family protein	-1.25359	0	0.634721	0.0690631	0.710372	0.00779552
AT1G05300		ZIP5; cation transporter_ metal transporter, putative (ZIP5)	-0.107364	1	0.646117	0.045608	0.672735	0.031657
AT2G47130		oxidoreductase_ short-chain dehydrogenase/reductase (SDR) family protein	-0.363602	1	0.646326	0.0452587	0.575527	0.851303
AT4G02220		unknown protein_ zinc finger (MYND type) family protein / programmed cell death 2 C-terminal domain-containing protein	-0.206373	1	0.646472	0.0450167	0.689582	0.0170551
AT1G64140		unknown protein	-0.240985	1	0.646765	0.0445338	1.00179	1.34109e-08
AT2G17710		unknown protein	-0.125352	1	0.646879	0.0443491	0.49394	1
AT3G12350		unknown protein_ F-box family protein	-0.200652	1	0.646997	0.0441563	0.574134	0.889395
AT3G19640		metal ion transporter_ magnesium transporter CorA-like family protein (MRS2-3)	-0.305303	1	0.647599	0.0431895	0.950702	1.87607e-07
AT1G27000		DNA binding_ bZIP family transcription factor	-0.337875	1	0.647911	0.042697	0.682139	0.0224541
AT4G05530		oxidoreductase_ short-chain dehydrogenase/reductase (SDR) family protein	-0.305563	1	0.648886	0.04119	0.9785	4.53824e-08
AT1G19350	AT1G19360	BES1 (BRI1-EMS-SUPPRESSOR 1) unknown protein	-0.176187	1	0.649108	0.0408552	0.559416	1
AT2G01650		pux2 (PLANT UBX DOMAIN-CONTAINING PROTEIN 2); nucleic acid binding / zinc ion binding_ zinc finger (C2H2 type) family protein	-0.0356546	1	0.649361	0.040475	0.918988	9.02734e-07
AT3G54620		BZO2H4; transcription factor_ bZIP transcription factor family protein	-0.271927	1	0.649374	0.0404559	0.696462	0.0131941
AT1G65490		unknown protein	-0.566949	0.200097	0.650344	0.0390329	1.27154	0
AT3G11280		DNA binding / transcription factor_ myb family transcription factor	-0.610771	0.0376402	0.651089	0.0379735	0.664258	0.042983
AT1G28380		unknown protein	-0.219411	1	0.652034	0.0366681	0.766683	0.000838443
AT4G13110		unknown protein_ BSD domain-containing protein	-0.181806	1	0.652591	0.0359199	0.30125	1
AT1G65980		TPX1; antioxidant_ peroxiredoxin type 2, putative	-0.307705	1	0.653477	0.0347594	0.792421	0.000286903	*
AT3G60260		unknown protein_ phagocytosis and cell motility protein ELMO1-related	-0.169246	1	0.653573	0.0346355	0.617558	0.217302
AT5G18130		unknown protein	0.0697646	1	0.653617	0.0345785	0.48529	1
AT2G20560		heat shock protein binding / unfolded protein binding_ DNAJ heat shock family protein	-0.194019	1	0.653931	0.0341787	0.891299	3.41293e-06
AT4G27470		protein binding / ubiquitin-protein ligase/ zinc ion binding_ zinc finger (C3HC4-type RING finger) family protein	-0.145603	1	0.65398	0.0341168	0.710488	0.00776094
AT2G31370		DNA binding / transcription factor_ bZIP transcription factor (POSF21)	-0.387947	1	0.654321	0.0336873	0.935967	3.91764e-07
AT5G46180		delta-OAT; ornithine-oxo-acid transaminase_ ornithine aminotransferase, putative / ornithine--oxo-acid aminotransferase, putative	-0.166334	1	0.654495	0.0334705	0.967675	7.92364e-08
AT3G13330		unknown protein	-0.294174	1	0.655392	0.0323721	0.979	4.42207e-08	*
AT3G56310	AT3G56320	alpha-galactosidase/ hydrolase, hydrolyzing O-glycosyl compounds nucleic acid binding / nucleotidyltransferase	-0.170954	1	0.655848	0.031827	0.723845	0.00463937	*
AT5G10860		unknown protein_ CBS domain-containing protein	-0.206237	1	0.656774	0.0307485	0.723798	0.00464796
AT2G26300		GPA1 (G PROTEIN ALPHA SUBUNIT 1); signal transducer_ guanine nucleotide binding protein (G-protein) alpha-1 subunit / GP-alpha-1 (GPA1)	-0.12577	1	0.657072	0.0304092	1.05011	9.77468e-10
AT2G44100		ATGDI1_ Rab GDP dissociation inhibitor (GDI1)	-0.411943	1	0.658742	0.0285709	0.556666	1
AT5G45500		unknown protein	-0.460157	1	0.658866	0.0284384	0.631039	0.137645
AT3G08870		kinase_ lectin protein kinase, putative	-0.0857577	1	0.659031	0.0282636	0.241963	1
AT4G11860		unknown protein	-0.0926935	1	0.660349	0.0269032	0.450473	1
AT4G24720		unknown protein	-0.207565	1	0.660562	0.0266899	0.543653	1
AT1G50420		SCL3; transcription factor_ scarecrow-like transcription factor 3 (SCL3)	0.0299564	1	0.661493	0.0257735	1.20701	0
AT3G17609		DNA binding / transcription factor_ bZIP transcription factor family protein / HY5-like protein (HYH)	-0.224739	1	0.662595	0.0247293	1.0384	1.86557e-09
AT1G27730		ZAT10; nucleic acid binding / transcription factor/ zinc ion binding_ zinc finger (C2H2 type) family protein (ZAT10) / salt-tolerance zinc finger protein (STZ)	-0.255453	1	0.662627	0.0246993	0.450725	1
AT1G19310		protein binding / ubiquitin-protein ligase/ zinc ion binding_ zinc finger (C3HC4-type RING finger) family protein	-0.167072	1	0.663086	0.024277	0.181601	1
AT1G29330		ERD2; receptor_ ER lumen protein retaining receptor (ERD2) / HDEL receptor	-0.181173	1	0.663678	0.0237417	0.530667	1
AT5G54390		AHL (HAL2-LIKE); 3prim(2prim),5prim-bisphosphate nucleotidase/ inositol or phosphatidylinositol phosphatase_ inositol monophosphatase family protein	-0.219294	1	0.663723	0.023702	1.03693	2.02196e-09
AT2G37710		kinase_ lectin protein kinase, putative	-0.282086	1	0.664151	0.0233231	0.525562	1	*
AT1G72060	AT1G72070	serine-type endopeptidase inhibitor heat shock protein binding / unfolded protein binding	-0.298128	1	0.664213	0.0232685	0.670524	0.0342979	*
AT2G20420		catalytic/ succinate-CoA ligase (GDP-forming)_ succinyl-CoA ligase (GDP-forming) beta-chain, mitochondrial, putative / succinyl-CoA synthetase, beta chain, putative / SCS-beta, putative	-0.508771	1	0.66435	0.023149	0.991205	2.34146e-08
AT2G17420		NTRA_ thioredoxin reductase 2 / NADPH-dependent thioredoxin reductase 2 (NTR2)	-0.351142	1	0.664607	0.0229258	1.0403	1.68125e-09
AT3G02770		unknown protein_ dimethylmenaquinone methyltransferase family protein	-0.431348	1	0.665211	0.0224099	1.24285	0
AT1G62810		copper ion binding_ copper amine oxidase, putative	-0.318204	1	0.665237	0.0223873	0.860702	1.418e-05
AT5G05460		hydrolase, acting on glycosyl bonds_ glycosyl hydrolase family 85 protein	-0.865545	2.30103e-07	0.665305	0.0223306	1.05896	5.97652e-10
AT2G31350		hydroxyacylglutathione hydrolase_ hydroxyacylglutathione hydrolase, putative / glyoxalase II, putative	-0.329317	1	0.665515	0.0221539	0.96729	8.08171e-08
AT4G14430		catalytic_ enoyl-CoA hydratase/isomerase family protein	-0.135422	1	0.665696	0.0220028	0.626739	0.159383
AT4G11000		protein binding_ ankyrin repeat family protein	-0.0542123	1	0.665795	0.0219214	0.586249	0.605935
AT1G14000	AT1G14010	ATP binding / protein kinase/ protein serine/threonine kinase/ protein-tyrosine kinase protein carrier	-0.587708	0.091987	0.66584	0.0218836	0.781635	0.000451516
AT4G16190		cysteine-type endopeptidase/ cysteine-type peptidase	0.0210338	1	0.665954	0.0217896	0.790021	0.000317529
AT1G02305	AT1G02310	cysteine-type endopeptidase/ cysteine-type peptidase hydrolase, hydrolyzing O-glycosyl compounds	-0.187622	1	0.666355	0.0214623	1.14743	5.58553e-12
AT1G06130		hydroxyacylglutathione hydrolase_ hydroxyacylglutathione hydrolase, putative / glyoxalase II, putative	-0.412993	1	0.667967	0.0201931	0.637342	0.11084
AT1G09740		unknown protein_ ethylene-responsive protein, putative	-0.0733242	1	0.668707	0.019635	0.924211	6.99364e-07
AT4G02570		ATCUL1 (CULLIN 1)	-0.255507	1	0.668806	0.0195614	0.922004	7.79171e-07
AT3G61860		ATRSP31; RNA binding / nucleic acid binding_ arginine/serine-rich splicing factor RSP31 (RSP31)	-0.204549	1	0.669146	0.0193106	0.547136	1
AT4G15470		unknown protein	-0.275509	1	0.669278	0.0192144	0.697299	0.0127866
AT5G13800		catalytic/ hydrolase_ hydrolase, alpha/beta fold family protein	0.0341824	1	0.669625	0.0189627	0.600654	0.380318
AT5G51740		metalloendopeptidase_ peptidase M48 family protein	-0.0605499	1	0.669719	0.0188955	0.728706	0.00383865
AT3G48760		metal ion binding_ zinc finger (DHHC type) family protein	-0.144386	1	0.671034	0.0179746	0.663693	0.0438629
AT1G05640		protein binding_ ankyrin repeat family protein	-0.507284	1	0.671479	0.0176732	1.49857	0
AT2G03120		D-alanyl-D-alanine endopeptidase_ signal peptide peptidase family protein	-0.735029	0.000176128	0.671809	0.0174522	1.08842	1.11711e-10
AT1G21240		WAK3 (WALL ASSOCIATED KINASE 3); kinase/ protein serine/threonine kinase_ wall-associated kinase, putative	0.051554	1	0.67197	0.0173456	0.582463	0.683682
AT2G39520		unknown protein	0.185817	1	0.672367	0.0170855	0.619051	0.206678
AT3G04010		hydrolase, hydrolyzing O-glycosyl compounds_ glycosyl hydrolase family 17 protein	-0.0137858	1	0.672515	0.0169896	0.788861	0.00033344
AT5G43420		protein binding / ubiquitin-protein ligase/ zinc ion binding_ zinc finger (C3HC4-type RING finger) family protein	-0.175428	1	0.67266	0.0168956	0.340352	1
AT2G25735		unknown protein	-0.20199	1	0.673209	0.0165454	0.819763	8.85222e-05
AT3G50470		HR3 (HOMOLOG OF RPW8 3)_ hypersensitive response protein 3 (HR3)	-0.258818	1	0.67364	0.0162758	$	$
AT3G19280		FUT11; 4-galactosyl-N-acetylglucosaminide 3-alpha-L-fucosyltransferase/ fucosyltransferase/ transferase, transferring glycosyl groups_ glycoprotein 3-alpha-L-fucosyltransferase A / FucTA / core alpha-(1,3)-fucosyltransferase (FUT11)	0.110653	1	0.673729	0.016221	0.885202	4.55019e-06
AT2G17120		unknown protein_ peptidoglycan-binding LysM domain-containing protein	-0.548601	0.389281	0.674943	0.0154856	0.90392	1.87053e-06
AT1G64060		ATRBOH F F; NAD(P)H oxidase_ respiratory burst oxidase protein F (RbohF) (RbohAp108) / NADPH oxidase	0.010023	1	0.675404	0.0152148	0.997868	1.64941e-08
AT2G17705		unknown protein	$	$	0.675793	0.0149904	0.762612	0.000990399
AT5G18170		GDH1 (GLUTAMATE DEHYDROGENASE 1); oxidoreductase_ glutamate dehydrogenase 1 (GDH1)	-0.399024	1	0.676569	0.0145512	0.199899	1
AT2G15080		kinase/ protein binding_ disease resistance family protein	-0.678122	0.0023066	0.67659	0.0145396	0.802965	0.000183123
AT3G06340		heat shock protein binding / unfolded protein binding_ DNAJ heat shock N-terminal domain-containing protein	0.0209019	1	0.677162	0.0142243	0.631376	0.136066
AT5G54940		translation initiation factor_ eukaryotic translation initiation factor SUI1, putative	-0.465658	1	0.677567	0.0140052	0.768356	0.000782769
AT1G75410		BLH3 (BEL1-like homeodomain 3); DNA binding / transcription factor_ BEL1-like homeodomain 3 protein (BLH3)	-0.0670724	1	0.678954	0.0132786	0.605563	0.323735
AT3G54960		ATPDIL1-3; electron transporter/ isomerase/ thiol-disulfide exchange intermediate_ thioredoxin family protein	-0.998978	8.96563e-11	0.679339	0.0130833	1.31614	0
AT4G26920		unknown protein	0.0651986	1	0.679381	0.0130621	0.723929	0.00462434
AT5G66540		unknown protein	-0.0207575	1	0.679382	0.0130615	0.466839	1
AT1G04980		ATPDIL2-2; electron transporter/ isomerase/ thiol-disulfide exchange intermediate_ thioredoxin family protein	-0.942012	2.90262e-09	0.680012	0.0127488	1.59374	0
AT4G14900		unknown protein_ hydroxyproline-rich glycoprotein family protein	-0.0189558	1	0.680643	0.0124426	0.76074	0.00106892
AT3G29170		unknown protein	-0.308696	1	0.680941	0.0123007	0.968296	7.67564e-08
AT5G53300		UBC10; ubiquitin conjugating enzyme/ ubiquitin-like activating enzyme_ ubiquitin-conjugating enzyme 10 (UBC10)	-0.310979	1	0.681043	0.0122525	0.641877	0.0947281
AT1G43900	AT1G43910	catalytic/ protein phosphatase type 2C/ protein serine/threonine phosphatase ATP binding / ATPase/ nucleoside-triphosphatase/ nucleotide binding	-0.143778	1	0.681176	0.0121898	0.992009	2.24483e-08
AT1G23390		unknown protein_ kelch repeat-containing F-box family protein	0.0935251	1	0.68136	0.0121033	0.182469	1
AT2G34690		ACD11 (ACCELERATED CELL DEATH 11)	-0.355588	1	0.681373	0.0120974	0.472034	1
AT3G11820		SYP121; t-SNARE_ syntaxin 121 (SYP121) / syntaxin-related protein (SYR1)	-0.29376	1	0.681477	0.0120488	0.901692	2.08116e-06
AT2G32235	AT2G32240	unknown protein unknown protein	-0.175687	1	0.681575	0.0120036	1.19627	0
AT3G58600		unknown protein	-0.123007	1	0.68251	0.0115779	0.735266	0.00296685
AT5G39040		ATTAP2; ATPase, coupled to transmembrane movement of substances_ ABC transporter (TAP2)	-0.349689	1	0.682754	0.0114694	0.815358	0.00010726
AT4G29510	AT4G29520	S-adenosylmethionine-dependent methyltransferase/ protein-arginine N-methyltransferase unknown protein	-0.890896	5.61809e-08	0.683018	0.0113528	1.35963	0
AT3G07680		protein carrier_ emp24/gp25L/p24 family protein	-0.506344	1	0.68315	0.0112949	0.67882	0.0253608
AT3G28480		oxidoreductase, acting on paired donors, with incorporation or reduction of molecular oxygen, 2-oxoglutarate as one donor, and incorporation of one atom each of oxygen into both donors_ oxidoreductase, 2OG-Fe(II) oxygenase family protein	-0.407665	1	0.683556	0.0111192	0.990244	2.4621e-08
AT1G76130		ATAMY2; alpha-amylase_ alpha-amylase, putative / 1,4-alpha-D-glucan glucanohydrolase, putative	-0.278259	1	0.683951	0.0109505	1.02801	3.28988e-09
AT2G01600		binding_ epsin N-terminal homology (ENTH) domain-containing protein	-0.177368	1	0.684267	0.0108172	0.773871	0.000623539
AT1G59820		ATPase, coupled to transmembrane movement of ions, phosphorylative mechanism_ haloacid dehalogenase-like hydrolase family protein	-0.093477	1	0.684412	0.0107565	0.678385	0.025768
AT2G17740		unknown protein_ DC1 domain-containing protein	-0.0953808	1	0.684424	0.0107517	0.611324	0.267562
AT3G21520		unknown protein	-0.103576	1	0.685239	0.0104173	0.632856	0.12934
AT5G02370	AT5G02380	ATP binding / microtubule motor MT2B (METALLOTHIONEIN 2B)	-0.141932	1	0.685538	0.0102973	0.512208	1
AT5G06730		peroxidase	0.00104879	1	0.685754	0.0102113	0.759967	0.00110309
AT5G61790		calcium ion binding_ calnexin 1 (CNX1)	-0.82626	1.89341e-06	0.686078	0.0100838	1.35132	0
AT2G22860		ATPSK2 (PHYTOSULFOKINE 2 PRECURSOR)	-0.188928	1	0.68621	0.0100321	0.79549	0.0002519
AT2G05840		PAA2; endopeptidase/ peptidase/ threonine endopeptidase_ 20S proteasome alpha subunit A2 (PAA2)	-0.451739	1	0.686214	0.0100306	1.14162	5.58553e-12
AT3G15820		unknown protein_ phosphatidic acid phosphatase-related / PAP2-related	-0.220031	1	0.687326	0.00960662	0.469189	1
AT2G24240		protein binding / voltage-gated potassium channel_ potassium channel tetramerisation domain-containing protein	-0.465567	1	0.687396	0.00958025	0.826711	6.5261e-05
AT1G02580		MEA (MEDEA); transcription factor_ maternal embryogenesis control protein / MEDEA (MEA)	0.11024	1	0.688189	0.00928919	0.57329	0.913243
AT2G40520		nucleic acid binding / nucleotidyltransferase_ nucleotidyltransferase family protein	-0.387061	1	0.689456	0.00884174	0.926613	6.21631e-07
AT3G24500		DNA binding / transcription coactivator/ transcription factor_ ethylene-responsive transcriptional coactivator, putative	-0.264986	1	0.690334	0.00854412	1.13129	1.11711e-11
AT1G49470		unknown protein	-0.0918557	1	0.690366	0.00853325	1.0115	7.99848e-09
AT2G46620		ATP binding / ATPase/ nucleoside-triphosphatase/ nucleotide binding	-0.403277	1	0.690415	0.00851686	1.0356	2.17277e-09
AT5G14780		FDH (FORMATE DEHYDROGENASE); oxidoreductase, acting on the CH-OH group of donors, NAD or NADP as acceptor_ formate dehydrogenase (FDH)	-0.0249701	1	0.690701	0.00842256	1.32328	0
AT3G56240		CCH_ copper homeostasis factor / copper chaperone (CCH) (ATX1)	-0.212428	1	0.691417	0.00819011	0.276285	1
AT4G14220		protein binding / ubiquitin-protein ligase/ zinc ion binding_ zinc finger (C3HC4-type RING finger) family protein	-0.342162	1	0.692205	0.00794122	1.08449	1.39638e-10
AT5G41350		protein binding / ubiquitin-protein ligase/ zinc ion binding_ zinc finger (C3HC4-type RING finger) family protein	-0.13792	1	0.692267	0.00792196	0.823743	7.43596e-05
AT1G66460		ATP binding / kinase/ protein kinase/ protein serine/threonine kinase/ protein-tyrosine kinase	-0.329318	1	0.693372	0.00758658	0.726754	0.00414271
AT2G02040		ATPTR2-B (NITRATE TRANSPORTER 1); transporter_ peptide transporter (PTR2-B) / oligopeptide transporter 1-1, putative (OPT1-1)	-0.12812	1	0.694174	0.00735151	0.618739	0.208857
AT4G04620		microtubule binding_ autophagy 8b (APG8b)	-0.0318657	1	0.694396	0.00728783	0.867478	1.03865e-05
AT2G35940		BLH1 (BEL1-like homeodomain 1)_ homeodomain-containing protein	-0.511658	1	0.695031	0.00710834	1.39473	0
AT3G13330		unknown protein	-0.329813	1	0.695131	0.00708045	0.992726	2.1616e-08	*
AT2G39220		nutrient reservoir_ patatin family protein	-0.0295649	1	0.695805	0.0068952	0.750589	0.0016118
AT3G02190		structural constituent of ribosome_ 60S ribosomal protein L39 (RPL39B)	-0.306831	1	0.695808	0.00689433	0.86715	1.05445e-05
AT3G05090		nucleotide binding_ transducin family protein / WD-40 repeat family protein	-0.249985	1	0.697432	0.00646727	0.713707	0.00686155
AT5G52210		ATGB1_ ADP-ribosylation factor, putative	-0.20095	1	0.698311	0.00624697	0.829824	5.68847e-05
AT2G44080		unknown protein	-0.102492	1	0.698317	0.00624545	0.58506	0.629399
AT4G32480		unknown protein	-0.124716	1	0.698352	0.0062369	0.50532	1
AT3G10800		DNA binding / transcription factor_ bZIP transcription factor family protein	-0.138219	1	0.699587	0.00593987	0.793349	0.000275847
AT3G10190		calcium ion binding_ calmodulin, putative	-0.0560575	1	0.699838	0.00588106	0.526563	1
AT3G14090		protein binding_ exocyst subunit EXO70 family protein	-0.178182	1	0.700006	0.00584211	0.532964	1
AT3G12570		unknown protein	0.119698	1	0.700552	0.00571738	0.773707	0.000627795
AT4G23770		unknown protein	0.149975	1	0.700881	0.00564345	0.796339	0.000242974
AT4G11230		oxidoreductase_ respiratory burst oxidase, putative / NADPH oxidase, putative	-0.552706	0.336018	0.700896	0.00563996	0.783433	0.000418819
AT5G19880		peroxidase	-0.0933159	1	0.701546	0.00549654	0.723264	0.00474523
AT4G17230		transcription factor_ scarecrow-like transcription factor 13 (SCL13)	-0.3495	1	0.701597	0.00548555	0.713329	0.00696183
AT3G24100		unknown protein_ four F5 family protein / 4F5 family protein	-0.0146997	1	0.701946	0.00541011	0.241873	1
AT5G45410		unknown protein	-0.418717	1	0.702038	0.00539043	1.05441	7.70803e-10
AT1G23900		GAMMA-ADAPTIN 1 (GAMMA-ADAPTIN 1); clathrin binding_ gamma-adaptin, putative	-0.103413	1	0.70233	0.00532833	0.601976	0.364215
AT4G35750		unknown protein_ Rho-GTPase-activating protein-related	-0.457119	1	0.703165	0.00515459	1.47967	0
AT1G01550		BPS1 (BYPASS 1)	-0.344719	1	0.703597	0.00506684	0.540762	1
AT2G03510		unknown protein_ band 7 family protein	-0.180496	1	0.7044	0.00490759	0.799153	0.000215539
AT5G54930		DNA binding_ AT hook motif-containing protein	-0.437748	1	0.706236	0.00456147	0.795796	0.000248651
AT5G57910		unknown protein	-0.261958	1	0.706483	0.00451679	0.605678	0.322513
AT1G17490		unknown protein	-0.2723	1	0.707302	0.00437145	0.707666	0.0086425
AT1G68140		unknown protein	-0.150625	1	0.709037	0.0040785	0.699088	0.0119552
AT2G43680		calmodulin binding	-0.0446288	1	0.710017	0.00392139	0.553458	1
AT3G16150		asparaginase_ L-asparaginase, putative / L-asparagine amidohydrolase, putative	-0.0535396	1	0.710649	0.00382331	0.936751	3.76817e-07
AT3G10720		enzyme inhibitor/ pectinesterase	-0.206228	1	0.710743	0.00380896	1.00832	9.47865e-09
AT5G40760		G6PD6; glucose-6-phosphate 1-dehydrogenase	-0.376392	1	0.710803	0.00379973	0.87873	6.16188e-06
AT5G38650		unknown protein_ proteasome maturation factor UMP1 family protein	-0.0729921	1	0.7109	0.00378503	0.895246	2.83021e-06
AT1G67800		unknown protein_ copine-related	-0.383124	1	0.711479	0.00369797	0.749355	0.00169374
AT5G67340		ubiquitin-protein ligase_ armadillo/beta-catenin repeat family protein / U-box domain-containing protein	-0.0492571	1	0.711895	0.0036367	0.853099	2.0053e-05
AT4G17530		RAB1C; GTP binding_ Ras-related GTP-binding protein, putative	-0.19488	1	0.712168	0.00359704	1.00254	1.28858e-08
AT3G04090		transporter_ major intrinsic family protein / MIP family protein	-0.0596591	1	0.712499	0.00354944	0.795034	0.00025683
AT3G59350		ATP binding / kinase/ protein kinase/ protein serine/threonine kinase/ protein-tyrosine kinase	0.18631	1	0.712748	0.00351416	1.04946	1.01098e-09
AT2G39360		kinase	-0.163908	1	0.71304	0.00347311	1.24123	0
AT3G53780		unknown protein_ rhomboid family protein	-0.218419	1	0.713271	0.00344094	1.06621	3.96573e-10
AT2G31990		catalytic_ exostosin family protein	-0.150498	1	0.713298	0.00343723	0.626257	0.162016
AT3G56310	AT3G56320	alpha-galactosidase/ hydrolase, hydrolyzing O-glycosyl compounds nucleic acid binding / nucleotidyltransferase	-0.423248	1	0.713467	0.00341384	0.741828	0.00228801	*
AT1G58180		carbonate dehydratase/ zinc ion binding_ carbonic anhydrase family protein / carbonate dehydratase family protein	-0.192102	1	0.713662	0.00338716	0.713083	0.00702756
AT5G27600		LACS7 (LONG-CHAIN ACYL-COA SYNTHETASE 7); catalytic_ AMP-binding protein, putative	-0.394065	1	0.714542	0.00326915	1.05103	9.27198e-10
AT4G32700		DNA-directed DNA polymerase family protein	0.014769	1	0.71457	0.00326539	0.933937	4.33214e-07
AT5G49930		EMB1441; nucleic acid binding_ zinc knuckle (CCHC-type) family protein	-0.122259	1	0.714702	0.00324811	0.774681	0.000602973
AT3G21560		UDP-glycosyltransferase/ transferase, transferring hexosyl groups	-0.0545637	1	0.71473	0.00324442	1.10169	5.02698e-11
AT2G47950		unknown protein	-0.0193423	1	0.714887	0.00322394	1.04524	1.27909e-09
AT1G17340		phosphoinositide 5-phosphatase_ phosphoinositide phosphatase family protein	-0.079709	1	0.714938	0.00321727	0.82981	5.69205e-05
AT3G51370		catalytic/ protein phosphatase type 2C	-0.259381	1	0.714939	0.00321721	0.946218	2.34995e-07
AT3G07720		unknown protein_ kelch repeat-containing protein	-0.604304	0.0485131	0.715031	0.00320531	1.37932	0
AT1G32120		unknown protein	-0.0732893	1	0.715221	0.00318076	0.911302	1.31091e-06
AT3G03890		unknown protein_expressed protein	-0.305968	1	0.715403	0.00315752	0.878357	6.27009e-06
AT4G18250		kinase/ transmembrane receptor protein serine/threonine kinase_ receptor serine/threonine kinase, putative	-0.16776	1	0.715641	0.00312726	1.14714	5.58553e-12
AT3G20870		metal ion transporter_ metal transporter family protein	0.021059	1	0.715728	0.00311634	0.819609	8.91178e-05
AT3G50910		unknown protein	-0.207408	1	0.716604	0.0030079	1.3766	0
AT3G47800	AT3G47810	aldose 1-epimerase hydrolase/ protein serine/threonine phosphatase	-0.425349	1	0.716654	0.00300189	1.12431	1.11711e-11
AT4G26470		calcium ion binding	-0.0769386	1	0.716813	0.00298267	0.754894	0.00135501
AT5G02040		unknown protein_ prenylated rab acceptor (PRA1) family protein	-0.0683822	1	0.71708	0.00295053	0.914666	1.11386e-06
AT2G42010		PLDBETA1 (PHOSPHOLIPASE D BETA 1); phospholipase D_ phospholipase D beta 1 / PLD beta 1 (PLDBETA1)	-0.0845059	1	0.717468	0.00290462	0.979278	4.35895e-08
AT4G29380		ATP binding / protein kinase/ protein serine/threonine kinase_ protein kinase family protein / WD-40 repeat family protein	-0.0782221	1	0.717646	0.00288373	0.76588	0.000866505
AT1G15010		unknown protein	-0.0649364	1	0.71785	0.00286001	0.56171	1
AT3G55830	AT3G55840	EPC1 (ECTOPICALLY PARTING CELLS); transferase, transferring glycosyl groups unknown protein	-0.319518	1	0.717871	0.00285765	0.819698	8.8772e-05
AT2G29950		unknown protein	-0.0690812	1	0.71815	0.00282553	0.733965	0.00312294
AT4G27640		protein transporter_ importin beta-2 subunit family protein	0.000282644	1	0.718507	0.00278489	0.925938	6.42576e-07
AT3G22620		lipid binding_ protease inhibitor/seed storage/lipid transfer protein (LTP) family protein	0.0356227	1	0.718688	0.00276451	0.700803	0.0112075
AT1G76350	AT1G76360	transcription factor ATP binding / kinase/ protein kinase/ protein serine/threonine kinase/ protein-tyrosine kinase	0.0930282	1	0.721032	0.00251355	0.322132	1
AT2G41220		GLU2_ glutamate synthase, chloroplast (GLU2) / ferredoxin-dependent glutamate synthase (Fd-GOGAT 2)	-0.364472	1	0.721568	0.00245936	1.05641	6.8702e-10
AT3G43230		zinc ion binding_ zinc finger (FYVE type) family protein	-0.0749844	1	0.72186	0.00243025	0.713612	0.00688653
AT5G42380		calcium ion binding_ calmodulin-related protein, putative	-0.0158185	1	0.722126	0.00240411	0.817442	9.7959e-05
AT1G16090		WAKL7 (WALL ASSOCIATED KINASE-LIKE 7)_ wall-associated kinase-related	0.0350947	1	0.722149	0.00240185	0.736702	0.00280334
AT2G41430		ERD15 (EARLY RESPONSIVE TO DEHYDRATION 15)_ dehydration-induced protein (ERD15)	-0.155515	1	0.722516	0.00236616	0.663067	0.0448572
AT1G20350		ATTIM17-1; protein translocase/ protein transporter_ mitochondrial import inner membrane translocase subunit Tim17, putative	-0.260981	1	0.722647	0.00235361	1.07971	1.84323e-10
AT5G41300		unknown protein_ receptor-like protein kinase-related	0.0690172	1	0.723249	0.00229651	0.856772	1.69674e-05
AT3G07560		unknown protein_ glycine-rich protein	-0.0789265	1	0.723441	0.00227864	0.765638	0.000875125
AT2G46420		unknown protein	-0.380585	1	0.723994	0.00222778	1.19965	0
AT5G07360		amidase	-0.314648	1	0.724013	0.00222607	1.01724	5.87598e-09
AT4G00355		unknown protein	-0.112172	1	0.72463	0.00217064	0.667473	0.0382922
AT2G33830		unknown protein_ dormancy/auxin associated family protein	0.175828	1	0.724635	0.00217019	0.590109	0.53538
AT5G17990	AT5G18000	TRP1 (TRYPTOPHAN BIOSYNTHESIS 1); anthranilate phosphoribosyltransferase DNA binding / transcription factor	-0.306683	1	0.726252	0.00203126	1.2725	0
AT2G40890		CYP98A3; p-coumarate 3-hydroxylase	-0.169331	1	0.726256	0.00203097	0.596259	0.438881
AT5G62570		calmodulin binding	-0.423031	1	0.726854	0.00198181	0.912973	1.20907e-06
AT1G32230		RCD1 (RADICAL-INDUCED CELL DEATH1)_ WWE domain-containing protein / ceo protein, putative (CEO)	-0.327069	1	0.727348	0.00194206	1.09946	6.14409e-11
AT4G29440		unknown protein	-0.187949	1	0.728684	0.00183845	0.55619	1
AT5G44460		calcium ion binding	-0.113985	1	0.72933	0.0017903	0.690341	0.0165813
AT1G49300		GTP binding_ Ras-related GTP-binding protein, putative	-0.100196	1	0.729509	0.00177718	0.940801	3.08053e-07
AT2G28500		unknown protein_ LOB domain protein 11 / lateral organ boundaries domain protein 11 (LBD11)	-0.0405357	1	0.729614	0.00176954	0.43978	1
AT3G48090		EDS1 (ENHANCED DISEASE SUSCEPTIBILITY 1); signal transducer/ triacylglycerol lipase_ disease resistance protein (EDS1)	-0.660163	0.00498773	0.730352	0.00171661	0.724673	0.00449251
AT2G46220		unknown protein	-0.0536956	1	0.730419	0.00171186	0.0405286	1
AT2G36220		unknown protein	-0.0982303	1	0.731427	0.00164224	0.53464	1
AT5G53450		ORG1; ATP binding / kinase/ protein kinase/ protein serine/threonine kinase_ protein kinase family protein	-0.0555742	1	0.731729	0.00162193	-0.0192355	1
AT3G05360		kinase/ protein binding_ disease resistance family protein / LRR family protein	-0.158407	1	0.732027	0.00160209	1.13812	5.58553e-12
AT1G53750		RPT1A; ATPase_ 26S proteasome AAA-ATPase subunit (RPT1a)	-0.352791	1	0.732662	0.00156065	0.801758	0.000192838
AT4G01895	AT4G01897	unknown protein unknown protein	0.0604301	1	0.732724	0.00155667	0.898792	2.39048e-06
AT4G29350		PRF2 (PROFILIN 2); actin binding_ profilin 2 (PRO2) (PFN2) (PRF2)	-0.284289	1	0.733407	0.00151338	1.02553	3.75906e-09
AT5G64310		AGP1 (ARABINOGALACTAN-PROTEIN 1)_ arabinogalactan-protein (AGP1)	0.0061156	1	0.733653	0.00149804	1.15431	0
AT3G19010		flavonol synthase/ iron ion binding / isopenicillin-N synthase_ oxidoreductase, 2OG-Fe(II) oxygenase family protein	-0.437825	1	0.734288	0.00145924	0.829413	5.7927e-05
AT4G25000		AMY3 (ALPHA-AMYLASE-LIKE); alpha-amylase_ alpha-amylase, putative / 1,4-alpha-D-glucan glucanohydrolase, putative	-0.664903	0.00407689	0.736162	0.00135022	1.06673	3.85402e-10
AT4G28400	AT4G28405	catalytic/ protein phosphatase type 2C unknown protein	-0.873298	1.50124e-07	0.736715	0.00131962	1.36781	0
AT3G54810		transcription factor_ zinc finger (GATA type) family protein	0.0728238	1	0.736784	0.00131587	0.120982	1
AT3G48780		serine C-palmitoyltransferase/ transferase, transferring nitrogenous groups_ serine C-palmitoyltransferase, putative	-0.158926	1	0.737098	0.00129881	0.762668	0.000988126
AT1G65720		unknown protein	-0.197488	1	0.737897	0.00125641	0.989521	2.55706e-08
AT2G04460		unknown protein	-0.021997	1	0.738494	0.00122562	0.85895	1.53624e-05
AT5G38895		protein binding / ubiquitin-protein ligase/ zinc ion binding_ zinc finger (C3HC4-type RING finger) family protein	-0.216648	1	0.738787	0.00121076	1.3551	0
AT5G16880		protein transporter_ VHS domain-containing protein / GAT domain-containing protein	-0.347099	1	0.740005	0.00115084	0.690167	0.0166887
AT5G63480	AT5G63490	unknown protein unknown protein	-0.222956	1	0.740823	0.00111227	0.720363	0.0053099
AT1G69450		unknown protein_ early-responsive to dehydration protein-related / ERD protein-related	-0.288162	1	0.741302	0.00109027	0.947978	2.15138e-07
AT1G57650		unknown protein_ disease resistance protein (NBS-LRR class), putative	-0.105427	1	0.741825	0.00106669	0.749327	0.00169567
AT3G25600		calcium ion binding_ calmodulin, putative	-0.177877	1	0.742166	0.00105163	0.952702	1.6961e-07
AT4G18010		IP5PII (INOSITOL POLYPHOSPHATE 5-PHOSPHATASE II); inositol or phosphatidylinositol phosphatase/ inositol-polyphosphate 5-phosphatase_ inositol polyphosphate 5-phosphatase II (IP5PII)	-0.105467	1	0.742903	0.00101969	0.75171	0.00154076
AT3G15353		MT3 (METALLOTHIONEIN 3)_ metallothionein protein, putative	-0.442887	1	0.742937	0.00101825	0.0375115	1
AT3G48650		unknown protein_ pseudogene, At14a-related protein	-0.192454	1	0.74431	0.000961365	1.21112	0	*
AT3G14280		unknown protein	-0.178667	1	0.744889	0.000938315	0.759387	0.0011294
AT1G34750		catalytic/ protein phosphatase type 2C	-0.308134	1	0.745328	0.000921179	1.11867	1.67566e-11
AT3G21230		catalytic_ 4-coumarate--CoA ligase, putative / 4-coumaroyl-CoA synthase, putative (4CL)	-0.0685515	1	0.745341	0.000920698	0.527532	1
AT3G28450		ATP binding / kinase/ protein serine/threonine kinase_ leucine-rich repeat transmembrane protein kinase, putative	-0.010288	1	0.745452	0.000916407	0.719897	0.00540654
AT2G30440		peptidase/ serine-type peptidase_ chloroplast thylakoidal processing peptidase	-0.244056	1	0.746465	0.000878242	0.884812	4.6342e-06
AT1G23710		unknown protein	-0.136336	1	0.746577	0.000874141	0.914953	1.09845e-06
AT3G49160		pyruvate kinase	-0.0591862	1	0.747325	0.000847054	0.225209	1
AT5G43900		MYA2_ myosin heavy chain (MYA2)	-0.219794	1	0.748172	0.000817394	0.715093	0.00650614
AT2G31020		oxysterol binding_ oxysterol-binding family protein	-0.529569	0.760089	0.748547	0.000804578	1.12716	1.11711e-11
AT1G63830		rhodopsin-like receptor_ proline-rich family protein	-0.402903	1	0.748988	0.000789792	0.766612	0.000840882
AT2G35210		ATP binding / DNA binding_ human Rev interacting-like family protein / hRIP family protein	-0.490639	1	0.749034	0.000788259	0.991189	2.34369e-08
AT4G20860		electron carrier/ oxidoreductase_ FAD-binding domain-containing protein	-0.138502	1	0.749799	0.000763208	1.08606	1.28467e-10
AT3G63080		ATGPX5 (GLUTATHIONE PEROXIDASE 5); glutathione peroxidase_ glutathione peroxidase, putative	-0.376141	1	0.749832	0.000762174	0.819153	9.09113e-05
AT3G27090		unknown protein	-0.424938	1	0.749939	0.00075873	0.548447	1
AT3G26440		unknown protein	-0.0298017	1	0.75026	0.000748514	0.730595	0.00356499
AT4G23460		clathrin binding_ beta-adaptin, putative	-0.313004	1	0.750403	0.000744021	0.943909	2.63794e-07
AT3G10930		unknown protein	-0.315548	1	0.750495	0.00074112	0.878677	6.17716e-06
AT1G18300		hydrolase_ MutT/nudix family protein	-0.0559497	1	0.75053	0.000740024	0.649942	0.0714626
AT3G19580		AZF2 (ARABIDOPSIS ZINC-FINGER PROTEIN 2); nucleic acid binding / transcription factor/ zinc ion binding_ zinc finger (C2H2 type) protein 2 (AZF2)	-0.131514	1	0.75069	0.000735038	0.524523	1
AT3G07870		unknown protein_ F-box family protein	-0.287989	1	0.751148	0.000720958	1.4794	0
AT4G11030		catalytic_ long-chain-fatty-acid--CoA ligase, putative / long-chain acyl-CoA synthetase, putative	-0.524206	0.914243	0.753291	0.000658427	0.890687	3.51307e-06
AT1G27290		unknown protein	-0.0832259	1	0.753801	0.000644348	1.11275	2.79277e-11
AT1G17860		endopeptidase inhibitor_ trypsin and protease inhibitor family protein / Kunitz family protein	0.133177	1	0.753961	0.000639993	0.934517	4.20954e-07
AT2G44180		MAP2A (METHIONINE AMINOPEPTIDASE 2A); methionyl aminopeptidase_ methionyl aminopeptidase, putative / methionine aminopeptidase, putative / peptidase M, putative	-0.367904	1	0.754309	0.000630629	0.65843	0.0529308
AT5G16110		unknown protein	-0.122451	1	0.754706	0.000620082	1.13383	5.58553e-12
AT1G33050		unknown protein	0.074689	1	0.755351	0.000603318	0.803183	0.00018142
AT5G45090		ATPP2-A7; transmembrane receptor_ lectin-related	-0.0228346	1	0.755561	0.000597956	0.748737	0.0017363
AT3G22060		unknown protein_ receptor protein kinase-related	-0.272058	1	0.755863	0.00059034	0.402978	1
AT4G27120		unknown protein	-0.147984	1	0.756059	0.000585434	1.21831	0
AT4G23630		unknown protein_ reticulon family protein (RTNLB1)	-0.216764	1	0.756596	0.000572212	1.04596	1.22882e-09
AT4G37120		SMP2	-0.277842	1	0.757224	0.000557121	0.706216	0.0091319
AT5G48160		protein binding / zinc ion binding_ tropomyosin-related	-0.159761	1	0.757745	0.000544883	0.634307	0.123052
AT5G64690		unknown protein_ neurofilament triplet H protein-related	-0.0872548	1	0.757828	0.000542959	0.732925	0.00325335
AT4G23450		protein binding / ubiquitin-protein ligase/ zinc ion binding_ zinc finger (C3HC4-type RING finger) family protein	-0.0676283	1	0.757915	0.000540959	0.831625	5.25269e-05
AT1G71180	AT1G71190	phosphogluconate dehydrogenase (decarboxylating) SAG18	-0.296082	1	0.758774	0.000521491	1.17627	0
AT3G51730		unknown protein_ saposin B domain-containing protein	-0.350867	1	0.758841	0.000520008	1.18416	0
AT4G31500		CYP83B1 (CYTOCHROME P450 MONOOXYGENASE 83B1); oxygen binding	-0.769567	3.36006e-05	0.759468	0.000506263	1.16566	0
AT5G11920		hydrolase, hydrolyzing O-glycosyl compounds_ glycosyl hydrolase family 32 protein	-0.245901	1	0.759797	0.000499206	0.914862	1.10332e-06
AT4G02050		carbohydrate transporter/ sugar porter	-0.128546	1	0.760034	0.000494178	1.03719	1.99403e-09
AT3G54300		ATVAMP727_ synaptobrevin family protein	-0.40067	1	0.760258	0.000489465	0.861065	1.3946e-05
AT3G19970		unknown protein	-0.0413451	1	0.760524	0.000483929	0.723132	0.00476965
AT3G62600		heat shock protein binding / unfolded protein binding_ DNAJ heat shock family protein	-1.04163	5.60352e-12	0.762286	0.00044877	1.50333	0
AT1G56460		protein binding_ PAPA-1-like family protein / zinc finger (HIT type) family protein	-0.0695116	1	0.762839	0.000438257	0.86835	9.97679e-06
AT2G25110		unknown protein_ MIR domain-containing protein	-0.937422	3.816e-09	0.762952	0.000436127	1.25951	0
AT3G01470		ATHB-1; transcription factor_ homeobox-leucine zipper protein 5 (HAT5) / HD-ZIP protein 5 / HD-ZIP protein (HB-1)	-0.062579	1	0.765804	0.000385832	0.959131	1.22507e-07
AT5G47580		unknown protein	-0.178434	1	0.76612	0.000380616	0.920015	8.58619e-07
AT4G16760		ACX1 (ACYL-COA OXIDASE 1)_ acyl-CoA oxidase (ACX1)	-0.20275	1	0.766195	0.000379388	0.815192	0.000108038
AT1G17290		ALAAT1 (ALANINE AMINOTRANSFERAS); 1-aminocyclopropane-1-carboxylate synthase/ alanine transaminase/ transferase, transferring nitrogenous groups_ alanine aminotransferase, putative	-0.338155	1	0.766418	0.00037576	0.734873	0.00301315
AT4G09030		AGP10_ arabinogalactan-protein (AGP10)	-0.00253412	1	0.766631	0.000372322	0.833657	4.80013e-05
AT1G11905		unknown protein	-0.366857	1	0.767006	0.000366361	1.07929	1.89908e-10
AT3G51920		CAM9 (CALMODULIN 9); calcium ion binding_ calmodulin-9 (CAM9)	-0.750873	8.31126e-05	0.767236	0.000362744	0.72944	0.0037299
AT3G15520		peptidyl-prolyl cis-trans isomerase	-0.231266	1	0.767295	0.00036183	0.816016	0.000104232	*
AT5G03380		metal ion binding_ heavy-metal-associated domain-containing protein	-0.133041	1	0.767494	0.000358731	0.686388	0.0191984
AT5G55560		ATP binding / kinase/ protein kinase/ protein serine/threonine kinase/ protein-tyrosine kinase	-0.0353568	1	0.767951	0.000351733	0.597276	0.424606
AT5G45510		unknown protein_ leucine-rich repeat family protein	-0.385063	1	0.768957	0.000336766	0.301112	1
AT1G75270		glutathione dehydrogenase (ascorbate)_ dehydroascorbate reductase, putative	-0.0399985	1	0.768972	0.000336555	1.12791	1.11711e-11
AT1G13360		unknown protein	-0.266272	1	0.769259	0.000332404	0.742903	0.00219218
AT3G22890		APS1_ sulfate adenylyltransferase 1 / ATP-sulfurylase 1 (APS1)	-0.365387	1	0.769325	0.000331463	0.58846	0.564512
AT1G35580		beta-fructofuranosidase_ beta-fructofuranosidase, putative / invertase, putative / saccharase, putative / beta-fructosidase, putative	-0.297299	1	0.771139	0.000306435	0.96602	8.62406e-08
AT1G15790		unknown protein	-0.449614	1	0.77124	0.000305096	0.962772	1.01791e-07
AT1G51890		kinase_ leucine-rich repeat protein kinase, putative	-0.127382	1	0.771304	0.000304248	0.889637	3.69185e-06	*
AT1G61810		hydrolase, hydrolyzing O-glycosyl compounds_ glycosyl hydrolase family 1 protein	0.106063	1	0.771308	0.000304198	0.597131	0.426612
AT2G33700		catalytic/ protein phosphatase type 2C/ protein serine/threonine phosphatase	-0.109645	1	0.77154	0.000301145	0.894913	2.87538e-06
AT1G60710		ATB2_ aldo/keto reductase family protein	-0.160729	1	0.771723	0.000298767	0.885975	4.38772e-06
AT5G19440		alcohol dehydrogenase_ cinnamyl-alcohol dehydrogenase, putative (CAD)	-0.344053	1	0.772176	0.000292953	0.855385	1.80738e-05
AT2G39840		TOPP4; protein phosphatase type 1_ serine/threonine protein phosphatase PP1 isozyme 4 (TOPP4) / phosphoprotein phosphatase 1	-0.117626	1	0.772418	0.000289891	0.773373	0.000636516
AT1G21370	AT1G21380	unknown protein protein transporter	-0.116913	1	0.772735	0.000285932	0.706953	0.00887995	*
AT1G14490		unknown protein_ DNA-binding protein-related	-0.0646176	1	0.773624	0.000275104	0.497774	1
AT5G23660		MTN3_ nodulin MtN3 family protein	-0.00250048	1	0.773995	0.000270706	1.50697	0
AT4G29160		unknown protein_ SNF7 family protein	-0.416047	1	0.774427	0.000265668	1.18337	0
AT1G07870		ATP binding / kinase/ protein kinase/ protein serine/threonine kinase/ protein-tyrosine kinase	-0.27313	1	0.774549	0.000264262	0.794075	0.000267489
AT3G05830		unknown protein	-0.14472	1	0.774848	0.000260838	0.812137	0.000123348
AT1G71140		antiporter/ drug transporter/ transporter_ MATE efflux family protein	-0.124024	1	0.775203	0.000256842	0.902544	1.99802e-06
AT3G17000		ubiquitin conjugating enzyme_ ubiquitin-conjugating enzyme, putative	-0.436329	1	0.775576	0.000252705	1.12187	1.67566e-11
AT5G60360		AALP; cysteine-type endopeptidase/ cysteine-type peptidase_ cysteine proteinase, putative / AALP protein (AALP)	-0.329475	1	0.775866	0.000249532	1.15675	0
AT5G57550		XTR3 (XYLOGLUCAN ENDOTRANSGLYCOSYLASE 3); hydrolase, acting on glycosyl bonds_ xyloglucan:xyloglucosyl transferase / xyloglucan endotransglycosylase / endo-xyloglucan transferase (XTR3)	0.12523	1	0.776461	0.000243134	0.756054	0.00129289
AT1G01740		ATP binding / kinase/ protein kinase/ protein serine/threonine kinase/ protein-tyrosine kinase	-0.240179	1	0.776684	0.000240787	0.845057	2.8839e-05
AT3G22845		protein carrier_ emp24/gp25L/p24 protein-related	-0.289266	1	0.777364	0.000233742	1.23306	0
AT4G24190		SHD (SHEPHERD); ATP binding / unfolded protein binding_ shepherd protein (SHD) / clavata formation protein, putative	-1.16177	0	0.777501	0.000232352	1.49078	0
AT5G53330	AT5G53340	unknown protein transferase, transferring glycosyl groups / transferase, transferring hexosyl groups	-0.398287	1	0.777593	0.000231419	1.03468	2.28448e-09
AT5G42440		ATP binding / kinase/ protein kinase/ protein serine/threonine kinase/ protein-tyrosine kinase	-0.26958	1	0.77862	0.000221262	1.0467	1.17855e-09
AT1G74210		glycerophosphodiester phosphodiesterase	-0.383656	1	0.779053	0.000217113	1.11707	2.23421e-11
AT5G04410	AT5G04420	NAC2; transcription factor unknown protein	-0.213757	1	0.779363	0.00021419	0.92102	8.17549e-07
AT4G16260		hydrolase, hydrolyzing O-glycosyl compounds_ glycosyl hydrolase family 17 protein	0.0482448	1	0.779555	0.000212392	1.09751	6.70264e-11
AT3G20770		EIN3 (ETHYLENE-INSENSITIVE3); transcription factor_ ethylene-insensitive 3 (EIN3)	-0.290146	1	0.779826	0.000209886	0.779662	0.000490262
AT5G59890		ADF4 (ACTIN DEPOLYMERIZING FACTOR 4); actin binding_ actin-depolymerizing factor 4 (ADF4)	-0.218953	1	0.780035	0.000207972	1.22343	0
AT2G28860		CYP710A4; heme binding / iron ion binding / monooxygenase/ oxygen binding	-0.136594	1	0.780402	0.000204662	0.646113	0.0817273
AT2G46500		inositol or phosphatidylinositol kinase/ phosphotransferase, alcohol group as acceptor_ phosphatidylinositol 3- and 4-kinase family protein / ubiquitin family protein	-0.198539	1	0.781637	0.000193865	1.1932	0
AT1G73650		unknown protein	-0.185664	1	0.781826	0.000192267	0.507941	1
AT4G14800		PBD2 (20S PROTEASOME BETA SUBUNIT 2); peptidase/ threonine endopeptidase_ 20S proteasome beta subunit D2 (PBD2) (PRCGA)	-0.556132	0.296948	0.782146	0.000189583	1.25782	0
AT1G19270		zinc ion binding_ ubiquitin interaction motif-containing protein / LIM domain-containing protein	-0.244287	1	0.782635	0.000185555	0.641825	0.0949011
AT5G09220		AAP2 (AMINO ACID PERMEASE 2); amino acid permease	-0.216722	1	0.783319	0.000180056	0.625318	0.167258
AT1G16180		unknown protein_ TMS membrane family protein / tumour differentially expressed (TDE) family protein	-0.464626	1	0.784019	0.000174597	1.15661	0
AT3G60420		unknown protein	-0.991306	1.45691e-10	0.785764	0.000161675	1.46526	0
AT4G19515		transmembrane receptor_ disease resistance family protein	-0.112837	1	0.785968	0.000160227	0.997954	1.64215e-08
AT4G23800	AT4G23810	transcription factor WRKY53; transcription factor	-0.349999	1	0.786089	0.000159374	1.40909	0	*
AT5G18630		triacylglycerol lipase_ lipase class 3 family protein	-0.0397289	1	0.787811	0.000147705	0.0678712	1
AT5G26170		WRKY50; transcription factor	-0.71683	0.000409569	0.788087	0.000145909	0.818402	9.39421e-05
AT3G10550		phosphoprotein phosphatase	-0.41131	1	0.788322	0.0001444	0.823996	7.3539e-05
AT3G16990		unknown protein_ TENA/THI-4 family protein	-0.540881	0.511984	0.788713	0.000141923	0.868164	1.00629e-05
AT1G67530		ubiquitin-protein ligase_ armadillo/beta-catenin repeat family protein / U-box domain-containing family protein	-0.499953	1	0.789553	0.000136744	1.2895	0
AT1G26670		VTI12; SNARE binding / receptor_ vesical transport v-SNARE 12 (VTI12) / vesicle soluble NSF attachment protein receptor VTI1b (VTI1B)receptor VTI1b	-0.0960667	1	0.789806	0.000135219	0.890437	3.55491e-06
AT2G45920		ubiquitin-protein ligase_ U-box domain-containing protein	-0.177691	1	0.790015	0.000133969	0.895117	2.84765e-06
AT1G21080		heat shock protein binding / unfolded protein binding_ DNAJ heat shock N-terminal domain-containing protein	-0.0547697	1	0.791035	0.000128044	0.652755	0.0647216
AT4G38560		unknown protein	-0.259401	1	0.791619	0.000124766	0.68142	0.0230555
AT4G25030		unknown protein	-0.0794631	1	0.791748	0.000124051	0.954463	1.55188e-07
AT2G40095		unknown protein	-0.186792	1	0.792031	0.000122501	0.613249	0.250965
AT1G07230		hydrolase, acting on ester bonds_ phosphoesterase family protein	-0.156565	1	0.792554	0.000119689	0.943909	2.63782e-07
AT5G55600		DNA binding / RNA binding_ agenet domain-containing protein / bromo-adjacent homology (BAH) domain-containing protein	-0.103452	1	0.792979	0.000117446	0.813091	0.000118351
AT1G34210	AT1G34220	SERK2 (SOMATIC EMBRYOGENESIS RECEPTOR-LIKE KINASE 2); kinase unknown protein	-0.372475	1	0.793075	0.000116944	0.453315	1
AT1G07000		protein binding_ exocyst subunit EXO70 family protein	-0.462782	1	0.793707	0.000113704	1.0599	5.69724e-10
AT1G74020		SS2 (STRICTOSIDINE SYNTHASE 2); strictosidine synthase_ strictosidine synthase family protein	-0.0747994	1	0.794689	0.000108832	0.920732	8.29094e-07
AT5G24590		TIP (TCV-INTERACTING PROTEIN); transcription factor_ turnip crinkle virus-interacting protein / TCV-interacting protein (TIP)	-0.364611	1	0.794961	0.000107523	1.18223	0
AT2G28710		nucleic acid binding / transcription factor/ zinc ion binding_ zinc finger (C2H2 type) family protein	0.06255	1	0.795183	0.000106463	1.05796	6.31165e-10
AT2G36080		transcription factor_ DNA-binding protein, putative	-0.246441	1	0.795458	0.000105164	0.754443	0.00137993
AT2G27310		unknown protein_ F-box family protein	-0.255643	1	0.797397	9.64353e-05	0.807032	0.000153773
AT2G40270		ATP binding / kinase/ protein kinase/ protein serine/threonine kinase/ protein-tyrosine kinase	-0.543156	0.472442	0.797751	9.49228e-05	1.12191	1.67566e-11	*
AT5G28830		calcium ion binding	-0.328322	1	0.798154	9.32266e-05	0.906698	1.63678e-06
AT1G32790		CID11; RNA binding_ RNA-binding protein, putative	-0.312078	1	0.798347	9.24222e-05	0.976672	4.98788e-08
AT5G47070		ATP binding / kinase/ protein kinase/ protein serine/threonine kinase/ protein-tyrosine kinase	-0.438841	1	0.798432	9.2072e-05	1.09951	6.14409e-11
AT1G27300		unknown protein	0.127442	1	0.800171	8.51669e-05	0.869056	9.65672e-06
AT1G22070		TGA3; DNA binding / calmodulin binding / transcription factor_ bZIP family transcription factor (TGA3)	-0.583876	0.106384	0.800747	8.29934e-05	0.899405	2.32157e-06
AT5G09440		unknown protein_ phosphate-responsive protein, putative	-0.380935	1	0.8008	8.27963e-05	1.16478	0
AT5G56180		ATARP8 (ACTIN-RELATED PROTEIN 8); structural constituent of cytoskeleton_ actin-related protein, putative (ARP8)	-0.286359	1	0.800929	8.2318e-05	0.849057	2.40804e-05
AT3G28570		ATP binding / ATPase/ nucleoside-triphosphatase/ nucleotide binding	-0.542068	0.490981	0.801416	8.05365e-05	1.00086	1.40811e-08
AT4G35070		unknown protein	-0.300947	1	0.802128	7.80002e-05	0.949202	2.02302e-07
AT5G23540		unknown protein_ 26S proteasome regulatory subunit, putative	-0.36875	1	0.802237	7.76168e-05	0.943681	2.6681e-07
AT5G59140		unknown protein_ SKP1 family protein	-0.433064	1	0.802354	7.72093e-05	0.692895	0.0150768
AT3G06170		unknown protein_ TMS membrane family protein / tumour differentially expressed (TDE) family protein	-0.0470771	1	0.804615	6.9733e-05	0.822943	7.70161e-05
AT1G56280		ATDI19_ drought-responsive family protein	-0.238787	1	0.805111	6.81889e-05	0.705775	0.00928608
AT5G06330		unknown protein_ hairpin-responsive protein, putative (HIN1)	-0.035007	1	0.805255	6.77466e-05	1.01807	5.62463e-09
AT1G77380		AAP3; amino acid permease	-0.0689426	1	0.805272	6.76946e-05	0.809774	0.000136623
AT1G30420		ATMRP12_ ATP-binding cassette transport protein, putative	-0.18677	1	0.805406	6.72878e-05	1.23555	0
AT1G71100		ribose-5-phosphate isomerase_ ribose 5-phosphate isomerase-related	-0.206542	1	0.805916	6.57562e-05	0.726394	0.00420113
AT3G06450		anion exchanger	-0.359031	1	0.807331	6.16779e-05	0.980317	4.1305e-08
AT1G62420		unknown protein	-0.380402	1	0.807381	6.15409e-05	0.620267	0.198392
AT1G10070	AT1G10090	branched-chain-amino-acid transaminase/ catalytic unknown protein	-0.139742	1	0.808001	5.98359e-05	1.09748	6.70264e-11
AT1G43130		LCV2	-0.424583	1	0.808314	5.89935e-05	0.674859	0.0293057
AT5G17300		transcription factor_ myb family transcription factor	-0.0794705	1	0.808832	5.76263e-05	0.903326	1.92453e-06
AT1G35210		unknown protein	-0.908842	2.02231e-08	0.808915	5.74081e-05	1.20129	0
AT4G14746		unknown protein	-0.509434	1	0.809918	5.48543e-05	0.978484	4.5416e-08
AT2G40270		ATP binding / kinase/ protein kinase/ protein serine/threonine kinase/ protein-tyrosine kinase	-0.64955	0.00779601	0.810027	5.45834e-05	1.17342	0	*
AT1G65040		protein binding / ubiquitin-protein ligase/ zinc ion binding_ zinc finger (C3HC4-type RING finger) family protein	-0.938725	3.53022e-09	0.810729	5.28708e-05	1.00115	1.38689e-08
AT3G51890		unknown protein	-0.642552	0.010427	0.810783	5.27429e-05	0.888051	3.97893e-06
AT1G15860		unknown protein	-0.0427503	1	0.811997	4.99088e-05	0.615152	0.235523
AT5G62460		protein binding / ubiquitin-protein ligase/ zinc ion binding_ zinc finger (C3HC4-type RING finger) family protein	-0.0891511	1	0.813395	4.68314e-05	0.538226	1
AT5G62770		unknown protein	-0.157747	1	0.813924	4.57137e-05	0.582187	0.689711
AT5G45130		RHA1_ Ras-related protein (RHA1) / small GTP-binding protein	-0.399818	1	0.814431	4.467e-05	1.03398	2.37385e-09
AT3G28950		unknown protein_ avirulence-responsive protein-related / avirulence induced gene (AIG) protein-related	-0.341889	1	0.81452	4.44888e-05	1.02327	4.25059e-09
AT3G55560		unknown protein_ DNA-binding protein-related	0.0152559	1	0.815401	4.27333e-05	0.598193	0.412124
AT5G39090		transferase_ transferase family protein	-0.181165	1	0.815448	4.26428e-05	0.994641	1.95494e-08
AT3G54100		unknown protein	-0.258834	1	0.815819	4.19251e-05	0.92255	7.58621e-07
AT1G21670		unknown protein	0.0213716	1	0.816388	4.08486e-05	0.327476	1
AT3G24170		FAD binding / disulfide oxidoreductase/ glutathione-disulfide reductase/ oxidoreductase_ glutathione reductase, putative	-0.323981	1	0.816609	4.04375e-05	0.677754	0.0263694
AT5G49450		DNA binding / transcription factor_ bZIP family transcription factor	0.415687	1	0.816992	3.97347e-05	0.221415	1
AT1G24140		metalloendopeptidase/ metallopeptidase/ zinc ion binding_ matrixin family protein	0.112282	1	0.817281	3.92124e-05	0.9316	4.8626e-07
AT2G29120		ATGLR2.7_ glutamate receptor family protein (GLR2.7)	-0.540394	0.52086	0.817547	3.87382e-05	1.39347	0
AT4G17670		unknown protein_ senescence-associated protein-related	-0.307225	1	0.817654	3.85488e-05	1.00913	9.07649e-09
AT5G19590		unknown protein	-0.372605	1	0.817927	3.80692e-05	0.897929	2.49099e-06
AT2G21620		RD2_ universal stress protein (USP) family protein / responsive to dessication protein (RD2)	0.0461232	1	0.818848	3.64958e-05	0.661966	0.0466604
AT3G08990		unknown protein_ yippee family protein	-0.0534884	1	0.819076	3.61154e-05	1.07347	2.6252e-10
AT1G18590		sulfotransferase_ sulfotransferase family protein	-0.413889	1	0.819435	3.55268e-05	1.05581	7.14948e-10
AT1G12420		ACR8_ ACT domain-containing protein (ACR8)	-0.176358	1	0.819538	3.53583e-05	0.615154	0.235505
AT1G64610		signal transducer_ WD-40 repeat family protein	-0.343223	1	0.820871	3.3258e-05	1.19004	0
AT5G01820		ATSR1 (SERINE/THREONINE PROTEIN KINASE 1); ATP binding / kinase/ protein kinase/ protein serine/threonine kinase/ protein-tyrosine kinase_ CBL-interacting protein kinase 14 (CIPK14)	-0.462431	1	0.821903	3.17159e-05	0.855405	1.80578e-05
AT2G16790		ATP binding / kinase/ shikimate kinase_ shikimate kinase family protein	-0.143474	1	0.822014	3.1554e-05	0.835595	4.40386e-05
AT1G80840		WRKY40; transcription factor	-0.660603	0.00489546	0.822667	3.06196e-05	1.14112	5.58553e-12
AT3G07090		unknown protein	-0.220442	1	0.823719	2.91698e-05	0.828156	6.12344e-05
AT2G06530		unknown protein_ SNF7 family protein	-0.397308	1	0.824001	2.87931e-05	0.945179	2.47545e-07
AT3G60450		unknown protein	-0.842911	7.83915e-07	0.824122	2.86323e-05	1.46066	0
AT5G43060		cysteine-type endopeptidase/ cysteine-type peptidase	-0.282368	1	0.82494	2.75711e-05	1.30538	0
AT1G78410		unknown protein_ VQ motif-containing protein	-0.190274	1	0.825635	2.67003e-05	0.968212	7.70859e-08
AT4G01610		cysteine-type endopeptidase/ cysteine-type peptidase	-0.532457	0.687652	0.826106	2.61246e-05	1.43526	0
AT4G08850		kinase_ leucine-rich repeat family protein / protein kinase family protein	$	$	0.826361	2.58177e-05	0.889344	3.74325e-06
AT2G19350		unknown protein	-0.0882444	1	0.827363	2.46477e-05	0.736603	0.00281442
AT2G21520		transporter_ SEC14 cytosolic factor, putative / phosphoglyceride transfer protein, putative	-0.540319	0.522228	0.82913	2.27082e-05	0.818762	9.24753e-05
AT3G44190		disulfide oxidoreductase/ electron carrier/ oxidoreductase_ pyridine nucleotide-disulphide oxidoreductase family protein	0.0574013	1	0.829553	2.22675e-05	0.791235	0.000301655
AT3G08590		2,3-bisphosphoglycerate-independent phosphoglycerate mutase/ catalytic/ metal ion binding / phosphoglycerate mutase	-0.40398	1	0.829941	2.18691e-05	1.15477	0
AT1G15670		unknown protein_ kelch repeat-containing F-box family protein	-0.0544811	1	0.831754	2.01007e-05	1.37154	0
AT1G12320		unknown protein	-0.0327431	1	0.832583	1.93392e-05	0.927698	5.89341e-07
AT5G55530		unknown protein_ C2 domain-containing protein	-0.0875297	1	0.833839	1.82394e-05	0.938656	3.4279e-07
AT1G56150		unknown protein_ auxin-responsive family protein	-0.271749	1	0.83613	1.63877e-05	1.37779	0
AT2G24160		unknown protein_ pseudogene, leucine rich repeat protein family	-0.355503	1	0.836245	1.62991e-05	1.17697	0
AT5G09330		ANAC082; transcription factor_ no apical meristem (NAM) family protein	-0.389202	1	0.836865	1.5833e-05	0.770478	0.000717322
AT3G06860		MFP2 (MULTIFUNCTIONAL PROTEIN); enoyl-CoA hydratase_ fatty acid multifunctional protein (MFP2)	-0.249766	1	0.836905	1.58035e-05	1.31533	0
AT5G27520		binding_ mitochondrial substrate carrier family protein	-0.160164	1	0.838028	1.49933e-05	0.759702	0.00111506
AT5G01720	AT5G01715	ubiquitin-protein ligase unknown protein	-0.149244	1	0.838464	1.46901e-05	1.19619	0
AT4G29820		unknown protein	-0.215548	1	0.838752	1.44927e-05	0.843088	3.15071e-05
AT2G31560		unknown protein	-0.517262	1	0.840712	1.32178e-05	1.35747	0
AT1G18720		unknown protein	-0.260639	1	0.840814	1.31545e-05	1.1951	0
AT1G76650		calcium ion binding	-0.023224	1	0.840987	1.30479e-05	0.846168	2.7432e-05
AT2G38940		ATPT2 (PHOSPHATE TRANSPORTER 2); carbohydrate transporter/ phosphate transporter/ sugar porter_ phosphate transporter (PT2)	-0.0829134	1	0.841301	1.28566e-05	0.931714	4.83534e-07
AT3G52800		DNA binding / zinc ion binding_ zinc finger (AN1-like) family protein	-0.741061	0.000132569	0.841394	1.28004e-05	1.78812	0
AT3G17810		dihydroorotate dehydrogenase/ dihydroorotate oxidase/ oxidoreductase, acting on the CH-CH group of donors_ dihydroorotate dehydrogenase family protein / dihydroorotate oxidase family protein	-0.400422	1	0.842572	1.21092e-05	1.33052	0
AT3G15500		ATNAC3; transcription factor_ no apical meristem (NAM) family protein (NAC3)	0.136598	1	0.842671	1.20532e-05	0.401702	1
AT3G45860		kinase_ receptor-like protein kinase, putative	-1.96036	0	0.843557	1.15595e-05	2.25024	0	*
AT2G13800		ATSERK5; ATP binding / protein kinase/ transmembrane receptor protein serine/threonine kinase_ leucine-rich repeat family protein / protein kinase family protein	-0.458828	1	0.844507	1.10528e-05	1.20113	0
AT1G07890		APX1; L-ascorbate peroxidase_ L-ascorbate peroxidase 1, cytosolic (APX1)	-0.433949	1	0.845692	1.04503e-05	1.86418	0
AT5G08335		protein-S-isoprenylcysteine O-methyltransferase_ isoprenylcysteine carboxyl methyltransferase family protein / ICMT family protein	-0.389421	1	0.846523	1.00473e-05	0.895444	2.80373e-06
AT3G07600		metal ion binding_ heavy-metal-associated domain-containing protein	-0.0116917	1	0.847658	9.5214e-06	0.775178	0.0005907
AT3G49490		unknown protein	-0.272794	1	0.847889	9.41774e-06	1.01505	6.61327e-09
AT1G15130		unknown protein_ hydroxyproline-rich glycoprotein family protein	-0.211452	1	0.85072	8.23296e-06	0.838994	3.78449e-05
AT5G19875		unknown protein	0.0657605	1	0.850853	8.18102e-06	1.07178	2.90448e-10
AT4G38940		unknown protein_ kelch repeat-containing F-box family protein	-0.170147	1	0.85268	7.49932e-06	0.961476	1.08734e-07
AT4G30230		unknown protein	0.0634344	1	0.853479	7.21894e-06	1.07112	3.01619e-10
AT3G20250		RNA binding_ pumilio/Puf RNA-binding domain-containing protein	-0.42553	1	0.855699	6.49248e-06	1.22485	0
AT2G14080		ATP binding / nucleoside-triphosphatase/ nucleotide binding / transmembrane receptor_ disease resistance protein (TIR-NBS-LRR class), putative	-0.249509	1	0.856864	6.14037e-06	0.797829	0.000228045
AT3G52850	AT3G52860	ATELP1 unknown protein	-0.236089	1	0.857847	5.85767e-06	0.919777	8.68645e-07
AT5G06750		catalytic/ protein phosphatase type 2C	-0.308489	1	0.8585	5.67703e-06	$	$
AT5G25930		kinase_ leucine-rich repeat family protein / protein kinase family protein	-0.14566	1	0.859874	5.31461e-06	0.645536	0.0833901
AT5G54490		PBP1 (PINOID-BINDING PROTEIN 1); calcium ion binding_ calcium-binding EF-hand protein, putative	-1.04348	5.60352e-12	0.860258	5.21737e-06	1.12447	1.11711e-11
AT1G54320		unknown protein_ LEM3 (ligand-effect modulator 3) family protein / CDC50 family protein	-0.546619	0.417798	0.860316	5.20294e-06	0.975701	5.24481e-08
AT1G21490		unknown protein_ pseudogene, hypothetical protein	0.0870964	1	0.860595	5.13337e-06	0.974546	5.56654e-08
AT5G49480		ATCP1; calcium ion binding_ sodium-inducible calcium-binding protein (ACP1) / sodium-responsive calcium-binding protein (ACP1)	-0.350832	1	0.860823	5.07755e-06	1.11273	2.79277e-11
AT5G58620		transcription factor_ zinc finger (CCCH-type) family protein	-0.078006	1	0.861922	4.81587e-06	$	$
AT5G58120		ATP binding / nucleoside-triphosphatase/ nucleotide binding / transmembrane receptor	-0.463689	1	0.862244	4.74179e-06	1.26019	0
AT3G62410	AT3G62420	CP12-2 DNA binding / transcription factor	0.0158538	1	0.863862	4.38577e-06	0.700717	0.0112442
AT3G60640		microtubule binding_ autophagy 8g (APG8g)	-0.214257	1	0.865005	4.15021e-06	1.05346	8.09902e-10
AT2G27260		unknown protein	-0.386688	1	0.867323	3.70976e-06	0.778719	0.000509898
AT4G26230	AT4G26240	structural constituent of ribosome unknown protein	-0.172822	1	0.868097	3.57326e-06	1.04065	1.64773e-09
AT2G47800		ATMRP4_ glutathione-conjugate transporter (MRP4)	-0.27473	1	0.868821	3.44982e-06	1.72553	0
AT1G69260	AT1G69270	unknown protein RPK1 (RECEPTOR-LIKE PROTEIN KINASE 1); kinase	-0.399152	1	0.868973	3.42455e-06	1.45453	0
AT3G11780		unknown protein_ MD-2-related lipid recognition domain-containing protein / ML domain-containing protein	-0.248616	1	0.869634	3.31634e-06	0.769511	0.000746459
AT3G06050		ATPRXIIF/PRXIIF; antioxidant/ peroxidase_ alkyl hydroperoxide reductase/thiol specific antioxidant (AhpC/TSA)/mal allergen family protein	-0.606273	0.0449171	0.870605	3.16336e-06	1.44543	0
AT4G01250		WRKY22; transcription factor	0.298435	1	0.87087	3.12289e-06	0.856781	1.69611e-05
AT2G29400		TOPP1 (TYPE ONE PROTEIN PHOSPHATASE 1); protein phosphatase type 1_ serine/threonine protein phosphatase PP1 isozyme 1 (TOPP1) / phosphoprotein phosphatase 1	-0.451582	1	0.870902	3.11807e-06	0.924893	6.76374e-07
AT2G24180		CYP71B6 (CYTOCHROME P450 71B6); heme binding / iron ion binding / monooxygenase/ oxygen binding	-0.2552	1	0.872557	2.87669e-06	1.37534	0
AT2G39530		unknown protein_ integral membrane protein, putative	-0.0769712	1	0.872795	2.8434e-06	0.884102	4.79144e-06
AT2G02220		ATP binding / protein kinase/ protein serine/threonine kinase/ protein-tyrosine kinase_ leucine-rich repeat transmembrane protein kinase, putative	0.105908	1	0.873455	2.75339e-06	0.880709	5.61751e-06
AT5G51640		YLS7_ leaf senescence protein-related (YLS7 )	-0.241019	1	0.874296	2.64264e-06	0.876577	6.8126e-06
AT4G03030		unknown protein_ kelch repeat-containing F-box family protein	-0.25866	1	0.874349	2.63578e-06	1.02429	4.02158e-09
AT2G16720		MYB7; DNA binding / transcription factor	-0.563568	0.226549	0.874393	2.63018e-06	0.525851	1
AT1G24575		unknown protein	-0.200914	1	0.874492	2.61749e-06	0.67803	0.0261047
AT3G44350		ANAC061; transcription factor_ no apical meristem (NAM) family protein	-0.778414	2.1727e-05	0.874716	2.58896e-06	1.30316	0
AT1G70690		unknown protein_ kinase-related	-0.101656	1	0.874788	2.57991e-06	1.04575	1.24557e-09
AT2G26600		hydrolase, hydrolyzing O-glycosyl compounds_ glycosyl hydrolase family 17 protein	-0.604726	0.0477198	0.875513	2.4901e-06	1.34381	0
AT3G55960		unknown protein_ NLI interacting factor (NIF) family protein	-0.620251	0.0258292	0.875974	2.43455e-06	0.71837	0.00573502
AT5G05410		DREB2A; DNA binding / transcription factor/ transcriptional activator_ DRE-binding protein (DREB2A)	0.0452973	1	0.876461	2.37723e-06	0.879261	6.01101e-06
AT2G31090		unknown protein	-0.423952	1	0.876507	2.3719e-06	1.15248	0
AT2G06840		unknown protein_ copia-like retrotransposon family	-1.06829	0	0.876955	2.32047e-06	1.7455	0
AT5G61900		BON1 (BONZAI1); calcium-dependent phospholipid binding_ copine BONZAI1 (BON1)	-0.67053	0.00320326	0.876958	2.32013e-06	1.75459	0
AT4G11130		RDR2 (RNA-DEPENDENT RNA POLYMERASE 2); RNA-directed RNA polymerase_ RNA-dependent RNA polymerase, putative	-0.157311	1	0.877385	2.27205e-06	1.04637	1.20089e-09
AT4G36670		carbohydrate transporter/ sugar porter_ mannitol transporter, putative	-0.206064	1	0.877844	2.22156e-06	0.391321	1
AT2G44350	AT2G44360	ATCS; citrate (SI)-synthase unknown protein	-0.342198	1	0.878317	2.1706e-06	1.03077	2.82628e-09
AT5G54140		ILL3; metallopeptidase_ IAA-amino acid hydrolase, putative (ILL3)	-0.455232	1	0.878792	2.12067e-06	1.20678	0
AT5G46230		unknown protein	-0.0192838	1	0.878919	2.10748e-06	1.09698	6.70264e-11
AT1G23130		unknown protein_ Bet v I allergen family protein	-0.140426	1	0.880191	1.97982e-06	0.545351	1
AT1G21370	AT1G21380	unknown protein protein transporter	-0.20926	1	0.880526	1.94747e-06	1.02875	3.15583e-09	*
AT1G73030	AT1G73040	unknown protein unknown protein	-0.330756	1	0.880694	1.93143e-06	0.896723	2.63816e-06
AT5G20250		DIN10 (DARK INDUCIBLE 10); hydrolase, hydrolyzing O-glycosyl compounds_ raffinose synthase family protein / seed imbibition protein, putative (din10)	0.0946456	1	0.881572	1.84985e-06	1.03034	2.89331e-09
AT5G39610		ANAC092; transcription factor_ no apical meristem (NAM) family protein	0.0762397	1	0.881804	1.82881e-06	0.484036	1
AT1G10220		unknown protein	-0.0302594	1	0.881893	1.82078e-06	0.690708	0.0163564
AT4G16520		microtubule binding_ autophagy 8f (APG8f)	-0.229148	1	0.881908	1.81944e-06	0.664792	0.0421684
AT1G76150		oxidoreductase_ maoC-like dehydratase domain-containing protein	-0.373569	1	0.882143	1.79852e-06	0.937142	3.69567e-07
AT1G74360		ATP binding / protein kinase/ protein serine/threonine kinase/ protein-tyrosine kinase_ leucine-rich repeat transmembrane protein kinase, putative	-0.265976	1	0.882441	1.7723e-06	0.73343	0.00318938
AT3G56710		SIB1 (SIGMA FACTOR BINDING PROTEIN 1); binding_ sigA-binding protein	-0.133698	1	0.882813	1.74012e-06	0.641246	0.0968268
AT1G55530		protein binding / ubiquitin-protein ligase/ zinc ion binding_ zinc finger (C3HC4-type RING finger) family protein	-0.219614	1	0.883186	1.70845e-06	1.17418	0
AT3G56200		amino acid permease	-0.0941557	1	0.884603	1.5931e-06	1.31199	0
AT5G40730		AGP24_ arabinogalactan-protein (AGP24)	0.00963007	1	0.886279	1.46643e-06	0.928331	5.71271e-07
AT1G02500		SAM1; methionine adenosyltransferase_ S-adenosylmethionine synthetase 1 (SAM1)	-0.282422	1	0.88636	1.46054e-06	0.630249	0.141411
AT5G25770		catalytic	-0.329143	1	0.888657	1.30349e-06	1.13233	1.11711e-11
AT1G27100		unknown protein	0.0495941	1	0.888687	1.30152e-06	0.402493	1
AT5G37740		unknown protein_ C2 domain-containing protein	-0.492744	1	0.889716	1.23677e-06	1.18948	0
AT1G08830		CSD1; copper, zinc superoxide dismutase_ superoxide dismutase (Cu-Zn) (SODCC) / copper/zinc superoxide dismutase (CSD1)	-0.881792	9.36348e-08	0.892496	1.07706e-06	1.44672	0
AT4G36210		unknown protein	-0.377813	1	0.892902	1.05551e-06	1.18007	0
AT1G55020		LOX1; lipoxygenase_ lipoxygenase (LOX1)	-0.00270381	1	0.894573	9.71101e-07	0.348336	1
AT3G12770		unknown protein_ pentatricopeptide (PPR) repeat-containing protein	-0.394911	1	0.895109	9.45455e-07	0.999975	1.4757e-08
AT5G26660		ATMYB4; transcriptional repressor_ myb family transcription factor (MYB4) (MYB86)	0.190412	1	0.895976	9.05368e-07	1.02834	3.22844e-09
AT5G17630	AT5G17640	antiporter/ glucose transporter unknown protein	-0.3857	1	0.897388	8.43638e-07	0.921444	8.00775e-07	*
AT3G60690		unknown protein_ auxin-responsive family protein	-0.412251	1	0.897951	8.2016e-07	1.29545	0
AT1G75380		unknown protein_ wound-responsive protein-related	-0.13588	1	0.898348	8.04012e-07	1.19204	0
AT5G60280	AT5G60285	kinase tRNA-Leu-12 (AAG)	-0.303634	1	0.899281	7.67281e-07	1.35004	0
AT2G24360		ATP binding / kinase/ protein kinase/ protein serine/threonine kinase/ protein-tyrosine kinase	-0.522358	0.973924	0.899454	7.60653e-07	1.08384	1.45224e-10
AT5G10300		catalytic/ hydrolase_ hydrolase, alpha/beta fold family protein	-0.151342	1	0.899677	7.52194e-07	1.06194	5.08283e-10
AT1G17615		transmembrane receptor_ disease resistance protein (TIR-NBS class), putative	$	$	0.899821	7.46761e-07	1.11637	2.23421e-11
AT1G51620		ATP binding / kinase/ protein kinase/ protein serine/threonine kinase/ protein-tyrosine kinase	-0.192616	1	0.900216	7.32111e-07	0.603861	0.342373
AT1G54100		ALDH7B4; aldehyde dehydrogenase/ oxidoreductase_ aldehyde dehydrogenase, putative / antiquitin, putative	0.0807168	1	0.900308	7.28721e-07	0.48072	1
AT2G38780	AT2G38790	unknown protein unknown protein	-0.622802	0.0233189	0.901158	6.98266e-07	0.674611	0.0295709
AT3G66654		peptidyl-prolyl cis-trans isomerase	-0.271486	1	0.901631	6.81854e-07	0.712032	0.0073162
AT4G15530		ATP binding / kinase/ transferase, transferring phosphorus-containing groups_ pyruvate phosphate dikinase family protein	-0.545961	0.427696	0.90199	6.69657e-07	1.17668	0
AT1G13210		ATPase, coupled to transmembrane movement of ions, phosphorylative mechanism / calmodulin binding_ haloacid dehalogenase-like hydrolase family protein	-0.597509	0.0631676	0.90214	6.64606e-07	1.09435	7.81974e-11
AT4G25110		caspase_ latex-abundant family protein (AMC2) / caspase family protein	-0.422508	1	0.902791	6.43193e-07	1.16019	0
AT2G41835		nucleic acid binding / zinc ion binding_ zinc finger (C2H2 type, AN1-like) family protein	-0.407542	1	0.903051	6.34807e-07	1.0835	1.50809e-10
AT1G65610		hydrolase, hydrolyzing O-glycosyl compounds_ endo-1,4-beta-glucanase, putative / cellulase, putative	0.0180611	1	0.904659	5.8538e-07	1.06065	5.41797e-10
AT2G44500		unknown protein	-0.119193	1	0.904772	5.82069e-07	1.07927	1.89908e-10
AT1G25400		unknown protein	-0.179033	1	0.90638	5.3665e-07	1.28642	0
AT5G03460		unknown protein	-0.398925	1	0.906639	5.29673e-07	1.3434	0
AT3G04717		unknown protein_ pseudogene, similar to pathogen- and wound-inducible antifungal protein CBP20 precursor	-0.314849	1	0.909184	4.65647e-07	1.26931	0
AT1G48320		acyl-CoA thioesterase/ catalytic/ hydrolase, acting on ester bonds_ thioesterase family protein	-0.34663	1	0.909335	4.621e-07	1.43834	0
AT5G38350		ATP binding_ disease resistance protein (NBS-LRR class), putative	-0.0315776	1	0.909504	4.58154e-07	0.764455	0.000918543
AT3G23570		hydrolase_ dienelactone hydrolase family protein	-0.549014	0.383577	0.909824	4.50784e-07	1.34566	0	*
AT2G13790		ATSERK4; protein binding / protein kinase/ transmembrane receptor protein serine/threonine kinase_ leucine-rich repeat family protein / protein kinase family protein	-0.855771	3.92168e-07	0.910023	4.4626e-07	1.46191	0
AT2G37760		oxidoreductase_ aldo/keto reductase family protein	-0.207738	1	0.910928	4.26217e-07	1.2628	0
AT4G10040		electron carrier/ electron transporter_ cytochrome c, putative	-0.163815	1	0.91157	4.12533e-07	1.14909	5.58553e-12
AT3G56400		WRKY70; transcription factor	0.0395333	1	0.911582	4.12275e-07	0.674278	0.0299321
AT3G04670		WRKY39; transcription factor	-0.336526	1	0.912137	4.00808e-07	1.27684	0
AT2G34850		NAD binding / catalytic_ NAD-dependent epimerase/dehydratase family protein	-0.0945429	1	0.91262	3.9108e-07	0.613373	0.249932
AT1G33110		antiporter/ drug transporter/ transporter_ MATE efflux family protein	-0.425047	1	0.9131	3.81645e-07	0.876692	6.77633e-06
AT2G40140		transcription factor_ zinc finger (CCCH-type) family protein	-0.614118	0.0329746	0.914906	3.48097e-07	1.61519	0
AT4G19860		phosphatidylcholine-sterol O-acyltransferase_ lecithin:cholesterol acyltransferase family protein / LACT family protein	-0.286961	1	0.915638	3.35334e-07	0.998917	1.5606e-08
AT5G40720		unknown protein	-0.539886	0.530258	0.916288	3.24389e-07	1.06846	3.51889e-10
AT5G19860		unknown protein	-0.350928	1	0.916486	3.21122e-07	0.980787	4.03108e-08
AT4G12720		hydrolase_ MutT/nudix family protein	-1.35687	0	0.916632	3.18742e-07	1.89952	0
AT4G01360		unknown protein	0.0601943	1	0.917616	3.03094e-07	0.690719	0.0163496
AT5G48380		ATP binding / protein binding / protein kinase/ protein serine/threonine kinase/ protein-tyrosine kinase_ leucine-rich repeat family protein / protein kinase family protein	-0.611896	0.0360054	0.919303	2.78027e-07	1.29269	0
AT3G19290		ABF4 (ABRE BINDING FACTOR 4); DNA binding / transcription factor/ transcriptional activator_ ABA-responsive element-binding protein 2 (AREB2)	-0.193705	1	0.919985	2.68479e-07	0.702453	0.0105309
AT2G04160		AIR3; subtilase_ subtilisin-like protease (AIR3)	-0.0949183	1	0.92283	2.31979e-07	1.23577	0
AT3G45410		kinase_ lectin protein kinase family protein	-0.0608709	1	0.92555	2.01653e-07	1.20883	0
AT1G30040		gibberellin 2-beta-dioxygenase	-0.0975198	1	0.926052	1.96506e-07	0.883825	4.8543e-06
AT4G23850		catalytic_ long-chain-fatty-acid--CoA ligase / long-chain acyl-CoA synthetase	-0.713042	0.000487004	0.933375	1.34473e-07	1.21512	0
AT3G53810		kinase_ lectin protein kinase, putative	-0.218944	1	0.93455	1.26502e-07	1.12682	1.11711e-11
AT2G42790		citrate (SI)-synthase/ transferase, transferring acyl groups, acyl groups converted into alkyl on transfer_ citrate synthase, glyoxysomal, putative	-0.467207	1	0.935382	1.21136e-07	1.25462	0
AT5E48410		zinc finger, RING type	-0.237495	1	0.935949	1.17612e-07	1.13753	5.58553e-12
AT5G22520		unknown protein	-1.45661	0	0.936266	1.15681e-07	1.57286	0
AT1G67865		unknown protein	-0.187031	1	0.93847	1.03108e-07	0.242085	1
AT2G22500		binding / transporter_ mitochondrial substrate carrier family protein	-0.731052	0.000212163	0.939355	9.84437e-08	1.5171	0
AT3G23120		kinase/ protein binding_ leucine-rich repeat family protein	-0.652024	0.00702944	0.943566	7.89446e-08	1.57018	0
AT2G03505		unknown protein_ glycosyl hydrolase family protein 17	-0.168774	1	0.945316	7.20016e-08	1.18001	0
AT3G53120		unknown protein	-0.161842	1	0.946228	6.86282e-08	1.0437	1.3908e-09
AT1G65980		TPX1; antioxidant_ peroxiredoxin type 2, putative	-0.276827	1	0.946344	6.82129e-08	0.878723	6.16389e-06	*
AT5G51630		ATP binding / nucleoside-triphosphatase/ nucleotide binding / transmembrane receptor_ disease resistance protein (TIR-NBS-LRR class), putative	-0.199667	1	0.950024	5.61677e-08	1.12059	1.67566e-11
AT3G05500		unknown protein_ rubber elongation factor (REF) family protein	-0.267525	1	0.9508	5.39114e-08	1.11837	2.23421e-11
AT5G05320		monooxygenase_ monooxygenase, putative (MO3)	-0.294057	1	0.951445	5.20984e-08	0.827615	6.27132e-05
AT3G02800		phosphoprotein phosphatase_ tyrosine specific protein phosphatase family protein	-0.0612948	1	0.951613	5.16382e-08	1.30426	0
AT5G35690		unknown protein	-0.225637	1	0.952601	4.90057e-08	0.791893	0.000293379
AT3E40800		glycoside hydrolase	0.0900173	1	0.953101	4.77204e-08	0.661611	0.0472564
AT3G51860		CAX3; cation:cation antiporter_ cation exchanger, putative (CAX3)	-0.150033	1	0.953145	4.76081e-08	1.42974	0
AT5G57900		SKIP1 (SKP1 INTERACTING PARTNER 1)_ SKP1/ASK1 interacting partner 1 (SKIP1) / SCF (Skp1-cullin-F-box) ubiquitin ligase	-0.0809847	1	0.953555	4.65866e-08	0.901237	2.12698e-06
AT5G52590		unknown protein_ RabGAP/TBC domain-containing protein	-0.331863	1	0.955171	4.2753e-08	1.03711	1.99962e-09
AT3G18260		unknown protein_ reticulon family protein (RTNLB9)	-0.175898	1	0.955308	4.24443e-08	0.857055	1.675e-05
AT3G11230		unknown protein_ yippee family protein	-0.354068	1	0.956524	3.97838e-08	1.63692	0
AT4G19200		rhodopsin-like receptor_ proline-rich family protein	-0.365989	1	0.957169	3.84424e-08	1.17339	0
AT3G51000		catalytic/ epoxide hydrolase_ epoxide hydrolase, putative	-0.570274	0.176982	0.959688	3.36097e-08	1.2143	0
AT5G62020		AT-HSFB2A; DNA binding / transcription factor_ heat shock factor protein, putative (HSF6) / heat shock transcription factor, putative (HTSF6)	-0.0694776	1	0.960289	3.25489e-08	1.08175	1.67566e-10
AT3G46220	AT3G46230	unknown protein ATHSP17.4	-0.00580092	1	0.961712	3.01634e-08	1.17391	0
AT1G72520		iron ion binding / lipoxygenase_ lipoxygenase, putative	-0.651522	0.00717897	0.96206	2.96077e-08	1.45063	0
AT2G29720		monooxygenase/ oxidoreductase_ monooxygenase family protein	-0.599761	0.0578953	0.963313	2.76825e-08	0.91036	1.37193e-06
AT3G13450		DIN4 (DARK INDUCIBLE 4); 3-methyl-2-oxobutanoate dehydrogenase (2-methylpropanoyl-transferring)_ 2-oxoisovalerate dehydrogenase / 3-methyl-2-oxobutanoate dehydrogenase / branched-chain alpha-keto acid dehydrogenase E1 beta subunit (DIN4)	0.269852	1	0.963868	2.68743e-08	1.16926	0
AT2G40340		DNA binding / transcription factor_ AP2 domain-containing transcription factor, putative (DRE2B)	-0.137811	1	0.965638	2.44383e-08	1.54506	0
AT5G56340		protein binding / ubiquitin-protein ligase/ zinc ion binding_ zinc finger (C3HC4-type RING finger) family protein	-0.0896071	1	0.966229	2.3675e-08	1.16619	0
AT3G48140		unknown protein_ senescence-associated protein, putative	-0.544051	0.45771	0.966863	2.2878e-08	1.02848	3.2061e-09
AT4G39080	AT4G39090	ATPase RD19 (RESPONSIVE TO DEHYDRATION 19); cysteine-type peptidase	-0.0963769	1	0.967051	2.26478e-08	1.11086	2.79277e-11
AT2G24200		aminopeptidase_ cytosol aminopeptidase	-0.35316	1	0.969333	2.00322e-08	1.25114	0
AT1G56010	AT1G56010	unknown protein NAC1; transcription factor	0.028275	1	0.972121	1.72314e-08	1.17919	0
AT1G17745		PGDH; phosphoglycerate dehydrogenase_ D-3-phosphoglycerate dehydrogenase / 3-PGDH	-0.861498	2.87147e-07	0.974844	1.48684e-08	1.15822	0
AT2G37940		unknown protein	-0.303469	1	0.975376	1.44475e-08	1.17153	0
AT1G31820		cationic amino acid transporter	-0.172238	1	0.975814	1.41051e-08	1.13204	1.11711e-11
AT5G62740		unknown protein_ band 7 family protein	-0.218421	1	0.975967	1.39928e-08	1.13467	5.58553e-12
AT1G69840		unknown protein_ band 7 family protein	-0.933011	4.95351e-09	0.976172	1.38357e-08	1.61569	0
AT4G14700	AT4G14710	ORC1 (origin recognition complex 1); ATP binding / DNA binding / nucleoside-triphosphatase/ nucleotide binding / protein binding / zinc ion binding metal ion binding	-0.476636	1	0.977067	1.3179e-08	1.33609	0
AT3G23600		hydrolase_ dienelactone hydrolase family protein	-0.563304	0.228743	0.977427	1.29264e-08	1.49816	0	*
AT1G80610		unknown protein	-0.0690035	1	0.977739	1.27075e-08	1.28656	0
AT5G04830		unknown protein	-0.284773	1	0.979284	1.16803e-08	1.43457	0
AT4G27590		copper ion binding / metal ion binding_ copper-binding protein-related	-0.518862	1	0.979311	1.16635e-08	0.798785	0.000218946
AT4G23610	AT4G23620	unknown protein 5S rRNA binding / structural constituent of ribosome	-0.110158	1	0.979515	1.15344e-08	1.1707	0
AT1G11910		aspartic-type endopeptidase/ pepsin A	-0.237715	1	0.980919	1.06869e-08	1.28754	0
AT5G21090		protein binding_ leucine-rich repeat protein, putative	-0.946493	2.2246e-09	0.981594	1.02996e-08	1.76132	0
AT5G61820		unknown protein	-0.116117	1	0.983319	9.37345e-09	1.32205	0
AT3G10815		ubiquitin-protein ligase/ zinc ion binding_ zinc finger (C3HC4-type RING finger) family protein	0.121753	1	0.98364	9.21068e-09	1.08814	1.17296e-10
AT5G01610		unknown protein	-0.587777	0.0917475	0.984615	8.73358e-09	1.2736	0
AT3G10300		calcium ion binding	-0.49092	1	0.986535	7.85798e-09	1.24585	0
AT3G56170		CAN (CA-2+ DEPENDENT NUCLEASE); nuclease_ Ca(2+)-dependent nuclease	-0.194091	1	0.987024	7.65031e-09	0.952534	1.71057e-07
AT1G25550		DNA binding / transcription factor_ myb family transcription factor	0.0275333	1	0.988393	7.10025e-09	0.792585	0.000284921
AT1G05570		CALS1 (CALLOSE SYNTHASE 1); transferase, transferring glycosyl groups_ callose synthase 1 (CALS1) / 1,3-beta-glucan synthase 1	-1.04168	5.60352e-12	0.989607	6.63999e-09	1.71765	0
AT5G35735		dopamine beta-monooxygenase_ auxin-responsive family protein	-0.148475	1	0.992613	5.62407e-09	1.12706	1.11711e-11
AT1G23840		unknown protein	-0.658946	0.00525174	0.993142	5.46691e-09	1.22322	0
AT1G06620		unknown protein_ 2-oxoglutarate-dependent dioxygenase, putative	-0.218369	1	0.993984	5.21433e-09	1.30876	0
AT2G01540		unknown protein_ C2 domain-containing protein	-0.593936	0.0724917	0.994931	4.95053e-09	0.815948	0.000104542	*
AT1G16420		caspase_ latex-abundant protein, putative (AMC8) / caspase family protein	-0.3579	1	0.996335	4.58008e-09	1.1016	5.02698e-11
AT4G30270		MERI5B; hydrolase, acting on glycosyl bonds / hydrolase, hydrolyzing O-glycosyl compounds_ MERI-5 protein (MERI-5) (MERI5B) / endo-xyloglucan transferase / xyloglucan endo-1,4-beta-D-glucanase (SEN4)	-0.681035	0.00203159	0.997792	4.22647e-09	1.77339	0
AT3G44100		unknown protein_ MD-2-related lipid recognition domain-containing protein / ML domain-containing protein	-0.463808	1	0.998886	3.97389e-09	0.97372	5.80895e-08
AT1G80300		ATP:ADP antiporter_ chloroplast ADP, ATP carrier protein 1 / ADP, ATP translocase 1 / adenine nucleotide translocase 1 (AATP1)	0.0877711	1	0.999444	3.85602e-09	0.843306	3.11996e-05
AT3G12610		DRT100 (DNA-DAMAGE REPAIR/TOLERATION 100); protein binding_ DNA-damage-repair/toleration protein, putative (DRT100)	-0.0703595	1	0.99984	3.77183e-09	1.23696	0
AT5G33290		catalytic_ exostosin family protein	-0.401986	1	0.999989	3.73815e-09	1.67843	0
AT3G09390		MT2A (METALLOTHIONEIN 2A)_ metallothionein protein, putative (MT2A)	-0.103265	1	1.00025	3.68764e-09	2.2201	0
AT4G10730		ATP binding / kinase/ protein kinase/ protein serine/threonine kinase/ protein-tyrosine kinase	0.15933	1	1.00071	3.59222e-09	0.861635	1.35868e-05
AT2G24550		unknown protein	-0.349608	1	1.00169	3.40138e-09	0.659862	0.0502993
AT3G29240		unknown protein	-0.749589	8.83787e-05	1.00425	2.95236e-09	1.97226	0
AT1G72700		ATPase, coupled to transmembrane movement of ions, phosphorylative mechanism_ haloacid dehalogenase-like hydrolase family protein	-0.392552	1	1.00455	2.90184e-09	1.52392	0
AT5G57510		unknown protein	0.0454988	1	1.0051	2.81203e-09	0.85711	1.67084e-05
AT4G27440		PORB (PROTOCHLOROPHYLLIDE OXIDOREDUCTASE B); oxidoreductase/ protochlorophyllide reductase_ protochlorophyllide reductase B, chloroplast / PCR B / NADPH-protochlorophyllide oxidoreductase B (PORB)	-0.382306	1	1.00537	2.77274e-09	1.42824	0
AT1G13990		unknown protein	-0.370576	1	1.0054	2.76713e-09	1.15461	0
AT4E13260		EUGENE prediction	-0.113733	1	1.00628	2.63242e-09	0.811305	0.000127873
AT2G25625		unknown protein	-0.334085	1	1.00686	2.54823e-09	1.15297	0
AT4G04800		unknown protein_ methionine sulfoxide reductase domain-containing protein / SeIR domain-containing protein	-0.387522	1	1.0069	2.54262e-09	1.10135	5.58553e-11
AT1G15740	AT1G15750	protein binding unknown protein	-0.358812	1	1.00697	2.53139e-09	1.0551	7.42876e-10
AT2G21060		ATGRP2B (GLYCINE-RICH PROTEIN 2B); DNA binding / nucleic acid binding_ cold-shock DNA-binding family protein / glycine-rich protein (GRP2)	-0.0926621	1	1.00708	2.52017e-09	0.799569	0.000211741
AT1G15520		PDR12; ATPase, coupled to transmembrane movement of substances_ ABC transporter family protein	-0.0426793	1	1.00859	2.31249e-09	0.939785	3.24061e-07
AT1G02850		hydrolase, hydrolyzing O-glycosyl compounds_ glycosyl hydrolase family 1 protein	-0.454928	1	1.00909	2.25075e-09	1.4943	0
AT1G27100		unknown protein	-0.172653	1	1.00952	2.19462e-09	1.0607	5.41797e-10
AT2G21185		unknown protein	-0.889419	6.10559e-08	1.00982	2.16094e-09	1.52328	0
AT5G46410		unknown protein_ NLI interacting factor (NIF) family protein	-0.279986	1	1.01072	2.0543e-09	1.33244	0
AT3G15810		unknown protein	-0.55227	0.341322	1.01236	1.87469e-09	0.845252	2.85867e-05
AT1G45145		ATTRX5; thiol-disulfide exchange intermediate_ thioredoxin H-type 5 (TRX-H-5) (TOUL)	-0.531938	0.700157	1.01307	1.80172e-09	1.10268	5.02698e-11
AT2G01670		hydrolase_ MutT/nudix family protein	-0.518407	1	1.01333	1.77366e-09	1.50601	0
AT1G02820		unknown protein_ late embryogenesis abundant 3 family protein / LEA3 family protein	-0.305281	1	1.01366	1.73998e-09	$	$
AT1G54130	AT1G54140	RSH3 (RELA/SPOT HOMOLOG 3); catalytic TAFII21 (TATA BINDING PROTEIN ASSOCIATED FACTOR 21KDA SUBUNIT); DNA binding / transcription initiation factor	-0.0921788	1	1.015	1.6165e-09	0.638224	0.107512
AT1G05890		ubiquitin-protein ligase/ zinc ion binding_ zinc finger protein-related	-0.311699	1	1.01606	1.52108e-09	0.989533	2.55594e-08
AT5G17380		pyruvate decarboxylase	-0.464905	1	1.01933	1.26289e-09	1.44581	0
AT3G19030		unknown protein	-0.382081	1	1.01981	1.22921e-09	1.0932	8.3783e-11
AT2G23320		WRKY15; transcription factor	-0.340923	1	1.01994	1.2236e-09	1.14258	5.58553e-12
AT4G22920		unknown protein	-0.117028	1	1.02385	9.76635e-10	1.28937	0
AT2G38470	AT2G38480	WRKY33; transcription factor unknown protein	-0.571692	0.167926	1.02645	8.41927e-10	1.27571	0
AT1G29690		CAD1	-0.189677	1	1.02649	8.41927e-10	0.823601	7.48243e-05
AT1G30755		unknown protein	-0.349892	1	1.02653	8.41927e-10	1.24001	0
AT3G24927		unknown protein	-0.510678	1	1.02896	7.2967e-10	1.5537	0
AT3G61390		ubiquitin-protein ligase_ U-box domain-containing protein	-0.128301	1	1.0297	7.01605e-10	0.149585	1
AT4G27070		TSB2 (TRYPTOPHAN SYNTHASE BETA-SUBUNIT); tryptophan synthase_ tryptophan synthase, beta subunit 2 (TSB2)	-0.239477	1	1.03257	5.94961e-10	1.49315	0
AT3G17770		glycerone kinase_ dihydroxyacetone kinase family protein	-0.0194947	1	1.03284	5.83736e-10	0.789826	0.000320154
AT4G03590		unknown protein	-0.49759	1	1.03332	5.66897e-10	1.90001	0
AT2G41420		rhodopsin-like receptor_ proline-rich family protein	-0.3165	1	1.03473	5.27607e-10	1.41904	0
AT5G59220		catalytic/ protein phosphatase type 2C	0.123385	1	1.03492	5.21994e-10	1.19799	0
AT5G63880		unknown protein_ SNF7 family protein	-0.25707	1	1.03646	4.77092e-10	0.884201	4.76928e-06
AT4G21580		oxidoreductase/ zinc ion binding_ oxidoreductase, zinc-binding dehydrogenase family protein	-0.226312	1	1.03737	4.49027e-10	1.48068	0
AT2G47470		ATPDIL2-1; electron transporter/ isomerase/ thiol-disulfide exchange intermediate_ thioredoxin family protein	-1.11151	0	1.03789	4.37802e-10	1.39393	0
AT4G33050		calmodulin binding	-0.828845	1.65296e-06	1.03832	4.26576e-10	1.38577	0
AT3G47540		chitinase	-0.398861	1	1.0395	3.98512e-10	0.919743	8.70114e-07	*
AT4G33870		peroxidase	-0.866416	2.19361e-07	1.04257	3.36771e-10	0.443042	1
AT4G28300		unknown protein_ hydroxyproline-rich glycoprotein family protein	-0.418115	1	1.04258	3.36771e-10	1.18397	0
AT3G09520		protein binding_ exocyst subunit EXO70 family protein	0.0669636	1	1.04514	2.86255e-10	1.26345	0
AT5G58730		kinase_ pfkB-type carbohydrate kinase family protein	-0.210813	1	1.04548	2.80642e-10	1.11095	2.79277e-11
AT4G31860		catalytic/ protein phosphatase type 2C	-0.413828	1	1.04578	2.75029e-10	1.532	0
AT1G12360		KEU (KEULE); protein transporter_ cytokinesis-related Sec1 protein (KEULE)	-0.405796	1	1.04734	2.52578e-10	1.02355	4.18356e-09
AT3G26210		CYP71B23; heme binding / iron ion binding / monooxygenase/ oxygen binding	-0.836339	1.11248e-06	1.05062	2.07675e-10	1.98475	0
AT5G24200		unknown protein	-1.00518	6.16387e-11	1.0509	2.07675e-10	1.18133	0
AT2G45760		BAP2 (BON ASSOCIATION PROTEIN 2)_ BON1-associated protein (BAP1)-related	-0.136595	1	1.05111	2.02062e-10	1.38449	0
AT2G47190		MYB2; DNA binding / transcription factor	-0.290598	1	1.05204	1.90837e-10	1.20423	0
AT2G20670		unknown protein	0.374709	1	1.05271	1.85224e-10	0.0624044	1	*
AT1G24145		unknown protein	-0.790081	1.21379e-05	1.05338	1.79611e-10	1.53709	0
AT4G30480	AT4G30490	unknown protein ATPase	-0.0840471	1	1.05372	1.73998e-10	1.02557	3.75348e-09
AT3G47540		chitinase	-0.200697	1	1.05391	1.73998e-10	1.04049	1.66449e-09	*
AT1G08450		CRT3 (CALRETICULIN 3); calcium ion binding_ calreticulin 3 (CRT3)	-1.41015	0	1.05395	1.73998e-10	1.89019	0
AT1G64065		unknown protein	0.128692	1	1.05662	1.45934e-10	1.17319	0
AT5G14930		SAG101 (SENESCENCE-ASSOCIATED GENE 101); triacylglycerol lipase_leaf senescence-associated protein (SAG101)	-0.567069	0.199217	1.06054	1.1787e-10	1.52129	0
AT4G01010		ATCNGC13; calmodulin binding / cyclic nucleotide binding / ion channel_ cyclic nucleotide-regulated ion channel, putative (CNGC13)	-0.744601	0.00011209	1.06068	1.1787e-10	1.46081	0
AT4G17900		binding_ zinc-binding family protein	-0.349074	1	1.06179	1.06644e-10	1.11673	2.23421e-11
AT5G11210		ATGLR2.5_ glutamate receptor family protein (GLR2.5)	-0.0675647	1	1.06338	1.01031e-10	1.3685	0
AT5G01980		protein binding / ubiquitin-protein ligase/ zinc ion binding_ zinc finger (C3HC4-type RING finger) family protein	-0.32046	1	1.06402	9.54183e-11	1.09834	6.14409e-11
AT3G51960		DNA binding / transcription factor_ bZIP family transcription factor	0.06085	1	1.06686	7.85798e-11	1.10164	5.02698e-11
AT2G01180		ATPAP1 (PHOSPHATIDIC ACID PHOSPHATASE 1); phosphatidate phosphatase_ phosphatidic acid phosphatase family protein / PAP2 family protein	-0.0976684	1	1.06846	7.2967e-11	0.960334	1.15241e-07
AT2G26440		enzyme inhibitor/ pectinesterase	-1.01409	3.36211e-11	1.07091	6.17413e-11	1.54432	0
AT1G65230	AT1G65240	unknown protein pepsin A	-0.117751	1	1.07103	6.17413e-11	1.28552	0
AT1G68290	AT1G68300	endonuclease/ nucleic acid binding unknown protein	-0.669716	0.00331739	1.07194	6.17413e-11	1.76039	0
AT3G45620		nucleotide binding_ transducin family protein / WD-40 repeat family protein	-0.435952	1	1.07248	5.61284e-11	1.19915	0
AT4G27620		unknown protein	-0.162103	1	1.07395	5.05156e-11	0.874256	7.58931e-06
AT5G03350		carbohydrate binding_ legume lectin family protein	-0.359507	1	1.07562	5.05156e-11	0.467969	1
AT1G74010		strictosidine synthase	-0.0823361	1	1.07585	4.49027e-11	1.35461	0
AT2G26560		nutrient reservoir_ patatin, putative	-0.734088	0.000184078	1.07647	4.49027e-11	0.412697	1
AT4G11910		unknown protein	-0.0365908	1	1.07718	4.49027e-11	1.41257	0
AT3G07370		ubiquitin-protein ligase_ tetratricopeptide repeat (TPR)-containing protein / U-box domain-containing protein	-0.239276	1	1.07941	3.92899e-11	1.06703	3.79816e-10
AT3G17410		ATP binding / kinase/ protein kinase/ protein serine/threonine kinase/ protein-tyrosine kinase	-0.477702	1	1.07997	3.92899e-11	1.05724	6.59093e-10
AT1G19250		monooxygenase/ oxidoreductase_ flavin-containing monooxygenase family protein / FMO family protein	-0.00920975	1	1.08094	3.36771e-11	1.32773	0
AT3G48890		ATMP2_ cytochrome b5 domain-containing protein	-0.168836	1	1.08184	3.36771e-11	1.23272	0	*
AT3G54150		S-adenosylmethionine-dependent methyltransferase_ embryo-abundant protein-related	-0.475855	1	1.08194	3.36771e-11	1.21608	0
AT1G75000		unknown protein_ GNS1/SUR4 membrane family protein	-0.100261	1	1.08225	3.36771e-11	1.21954	0
AT3G08970		heat shock protein binding / unfolded protein binding_ DNAJ heat shock N-terminal domain-containing protein	-0.647951	0.008334	1.08456	2.80642e-11	1.43562	0
AT3G50900		unknown protein	-0.393439	1	1.08482	2.80642e-11	1.46207	0
AT4G19640		ARA7; GTP binding_ Ras-related GTP-binding protein, putative	-0.35436	1	1.0861	2.80642e-11	1.19396	0
AT4G33300		ADR1-L1; ATP binding_ disease resistance protein (CC-NBS-LRR class), putative	-0.545833	0.42964	1.08638	2.24514e-11	1.32505	0
AT1G16670		ATP binding / kinase/ protein kinase/ protein serine/threonine kinase/ protein-tyrosine kinase	-0.0633639	1	1.08905	2.24514e-11	1.04552	1.26233e-09
AT5G03240		UBQ3 (POLYUBIQUITIN 3); protein binding_ polyubiquitin (UBQ3)	-0.384504	1	1.09056	1.68385e-11	0.904173	1.84789e-06
AT2G20142		unknown protein	-0.572045	0.165739	1.09077	1.68385e-11	0.83297	4.94867e-05
AT5G37600		ATGSR1; glutamate-ammonia ligase_ glutamine synthetase, putative	-1.15797	0	1.09174	1.68385e-11	1.42251	0
AT1G32928		unknown protein	-0.110303	1	1.0918	1.68385e-11	1.07405	2.56934e-10
AT4G18930		cyclic-nucleotide phosphodiesterase	-0.227971	1	1.09367	1.68385e-11	1.26674	0
AT5G45800		ATP binding / protein kinase/ protein serine/threonine kinase/ protein-tyrosine kinase_ leucine-rich repeat transmembrane protein kinase, putative	-0.434014	1	1.09542	1.68385e-11	1.52483	0
AT1G28580		carboxylic ester hydrolase/ hydrolase, acting on ester bonds / lipase_ GDSL-motif lipase, putative	-0.301352	1	1.0991	1.12257e-11	1.78057	0
AT5G18310		unknown protein	-0.392791	1	1.09986	1.12257e-11	1.40064	0
AT2G01540		unknown protein_ C2 domain-containing protein	-0.493531	1	1.10117	1.12257e-11	1.39296	0	*
AT5G39190		GLP2A (GERMIN-LIKE PROTEIN 2A); nutrient reservoir	-0.0164952	1	1.1058	5.61284e-12	0.991268	2.33364e-08
AT1G23440		peptidase/ pyroglutamyl-peptidase I_ pyrrolidone-carboxylate peptidase family protein	-0.348322	1	1.10625	5.61284e-12	1.20714	0
AT3G15580		APG8H; microtubule binding_ autophagy 8i (APG8i)	-0.473585	1	1.10664	5.61284e-12	0.92384	7.12211e-07
AT1G62840		unknown protein	-0.775154	2.55275e-05	1.10792	5.61284e-12	1.56425	0
AT1G51890		kinase_ leucine-rich repeat protein kinase, putative	-0.337289	1	1.11133	5.61284e-12	1.35876	0	*
AT5G13490		AAC2; ATP:ADP antiporter/ binding_ ADP, ATP carrier protein 2, mitochondrial / ADP/ATP translocase 2 / adenine nucleotide translocator 2 (ANT2)	-0.190038	1	1.11196	5.61284e-12	1.62066	0
AT2G38870		serine-type endopeptidase inhibitor	0.206045	1	1.11363	5.61284e-12	1.24062	0
AT1G14330		unknown protein_ kelch repeat-containing F-box family protein	-0.0344905	1	1.11513	5.61284e-12	1.07525	2.40178e-10
AT5G03210		unknown protein	-0.42459	1	1.11567	5.61284e-12	1.27371	0
AT3G29575		unknown protein	-0.705526	0.00068487	1.11588	5.61284e-12	1.03227	2.60844e-09
AT3G08690		ubiquitin conjugating enzyme/ ubiquitin-like activating enzyme_ ubiquitin-conjugating enzyme 11 (UBC11)	-0.540467	0.519528	1.11644	5.61284e-12	1.56547	0
AT3G51840		ACX4 (ACYL-COA OXIDASE 4); oxidoreductase_ short-chain acyl-CoA oxidase	-0.292435	1	1.11672	5.61284e-12	1.18292	0
AT4G25900		aldose 1-epimerase	-0.568255	0.190696	1.11879	5.61284e-12	1.49382	0
AT5G24210		triacylglycerol lipase_ lipase class 3 family protein	-0.897651	3.83337e-08	1.11886	5.61284e-12	1.82755	0
AT3G15430		Ran GTPase binding_ regulator of chromosome condensation (RCC1) family protein	-0.290261	1	1.11982	5.61284e-12	1.44636	0
AT3G22370		AOX1A; alternative oxidase_ alternative oxidase 1a, mitochondrial (AOX1A)	-0.224978	1	1.12099	5.61284e-12	0.765765	0.000870584
AT4G26270		6-phosphofructokinase	-0.817224	3.03402e-06	1.12323	0	1.42685	0
AT1G22930		unknown protein_ T-complex protein 11	-0.536106	0.605477	1.12388	0	1.5966	0
AT1G80460		NHO1; carbohydrate kinase_ glycerol kinase, putative	-0.513559	1	1.12528	0	1.26846	0
AT1G50740		unknown protein	-0.408548	1	1.12551	0	1.36601	0
AT2G25510		unknown protein	-1.10746	0	1.12622	0	1.54532	0
AT3G46440		UXS5; catalytic_ NAD-dependent epimerase/dehydratase family protein	-0.397464	1	1.12754	0	1.32612	0
AT5G04930		ALA1; ATPase, coupled to transmembrane movement of ions, phosphorylative mechanism_ phospholipid-transporting ATPase 1 / aminophospholipid flippase 1 / magnesium-ATPase 1 (ALA1)	-0.605222	0.0468048	1.1292	0	1.70516	0
AT1G18210		calcium ion binding	-0.697538	0.0009803	1.12999	0	2.01761	0
AT1G80160		lactoylglutathione lyase_ lactoylglutathione lyase family protein / glyoxalase I family protein	0.0190873	1	1.13023	0	1.25544	0
AT1G21270		WAK2; ATP binding / calcium ion binding / protein kinase/ protein serine/threonine kinase/ protein-tyrosine kinase_ wall-associated kinase 2 (WAK2)	-0.599643	0.0581594	1.13236	0	1.23585	0
AT4G24690		zinc ion binding_ ubiquitin-associated (UBA)/TS-N domain-containing protein / octicosapeptide/Phox/Bemp1 (PB1) domain-containing protein	-0.707308	0.00063187	1.13429	0	1.53285	0
AT3G48650		unknown protein_ pseudogene, At14a-related protein	-0.612369	0.0353378	1.13482	0	1.41202	0	*
AT1G70530		kinase	0.0686423	1	1.13483	0	0.681249	0.0232005
AT2G41380		unknown protein_ embryo-abundant protein-related	0.0133837	1	1.13709	0	1.17727	0
AT1G52200		unknown protein	-0.573032	0.15977	1.13715	0	1.71762	0
AT1G33950		GTP binding_ avirulence-responsive family protein / avirulence induced gene (AIG1) family protein	-0.0023167	1	1.13832	0	1.1329	5.58553e-12
AT5G35200		binding_ epsin N-terminal homology (ENTH) domain-containing protein	-0.264229	1	1.14038	0	0.978465	4.54662e-08
AT4G23470		rhodopsin-like receptor_ hydroxyproline-rich glycoprotein family protein	-0.683112	0.00185526	1.14095	0	1.68887	0
AT5G57480		ATP binding / ATPase/ nucleoside-triphosphatase/ nucleotide binding	-0.0391146	1	1.14387	0	1.12164	1.67566e-11
AT5G42980		ATTRX3; thiol-disulfide exchange intermediate_ thioredoxin H-type 3 (TRX-H-3) (GIF1)	-0.515836	1	1.15167	0	1.14823	5.58553e-12
AT3G27380		SDH2-1_ succinate dehydrogenase, iron-sulphur subunit, mitochondrial (SDH2-1)	-0.436279	1	1.15589	0	1.42534	0
AT1G03660		unknown protein	-0.0587609	1	1.15626	0	1.08024	1.78737e-10
AT1G35710		ATP binding / protein kinase/ protein serine/threonine kinase/ protein-tyrosine kinase_ leucine-rich repeat transmembrane protein kinase, putative	-1.54634	0	1.15699	0	2.25465	0
AT5G24800	AT5G24810	BZO2H2; DNA binding / transcription factor unknown protein	-0.659041	0.00523059	1.1581	0	1.96645	0
AT5G52810		catalytic/ structural constituent of eye lens_ ornithine cyclodeaminase/mu-crystallin family protein	-0.932533	5.0936e-09	1.15831	0	1.54131	0
AT3G48070		unknown protein	0.0211771	1	1.15861	0	1.32898	0
AT1G31580		ECS1	-1.03538	1.1207e-11	1.16427	0	1.73984	0
AT3G51330		aspartic-type endopeptidase/ pepsin A	-0.797106	8.51489e-06	1.16654	0	1.32585	0
AT3G01290		unknown protein_ band 7 family protein	-0.616914	0.029508	1.16717	0	1.67339	0
AT3G25250		AGC2-1 (OXIDATIVE SIGNAL-INDUCIBLE1); kinase_ protein kinase family protein	-0.0765888	1	1.16938	0	1.3831	0
AT3G28510		ATP binding / ATPase/ nucleoside-triphosphatase/ nucleotide binding	-0.513007	1	1.16966	0	1.2993	0
AT5G01540		kinase_ lectin protein kinase, putative	-0.345576	1	1.17204	0	1.55672	0
AT5G18270		ANAC087_ no apical meristem (NAM) family protein	0.108553	1	1.17243	0	1.43379	0
AT4G13510		AMT1 (AMMONIUM TRANSPORT 1); ammonium transporter_ ammonium transporter 1, member 1 (AMT1.1)	-0.317866	1	1.17279	0	1.89862	0
AT4G27450		unknown protein	-0.431118	1	1.17297	0	1.48383	0
AT3G29034		unknown protein	-0.485353	1	1.17423	0	1.27819	0
AT3G02520		GRF7; protein phosphorylated amino acid binding	-0.342081	1	1.17723	0	1.44308	0
AT5G13190		unknown protein_expressed protein	-0.0556658	1	1.17738	0	1.06002	5.64139e-10
AT2G04400		indole-3-glycerol-phosphate synthase_ indole-3-glycerol phosphate synthase (IGPS)	-0.72392	0.000295513	1.18125	0	1.39506	0
AT3G59700		ATHLECRK (ARABIDOPSIS THALIANA LECTIN-RECEPTOR KINASE); kinase_ lectin protein kinase, putative	-0.198485	1	1.18248	0	1.25226	0
AT5G54080	AT5G54090	HGO (HOMOGENTISATE 1,2-DIOXYGENASE); homogentisate 1,2-dioxygenase ATP binding / damaged DNA binding	-0.126143	1	1.18435	0	1.3677	0
AT2G17220		ATP binding / kinase/ protein kinase/ protein serine/threonine kinase/ protein-tyrosine kinase	-0.292877	1	1.18593	0	1.2249	0
AT3G09020		transferase/ transferase, transferring glycosyl groups_ alpha 1,4-glycosyltransferase family protein / glycosyltransferase sugar-binding DXD motif-containing protein	-0.225274	1	1.18817	0	1.30581	0
AT2G17040		ANAC036; transcription factor_ no apical meristem (NAM) family protein	-1.49307	0	1.1897	0	2.07517	0
AT5G47200		GTP binding_ Ras-related GTP-binding protein, putative	-0.400964	1	1.19275	0	1.76351	0
AT5G19550		ASP2 (ASPARTATE AMINOTRANSFERASE 2)_ aspartate aminotransferase, cytoplasmic isozyme 1 / transaminase A (ASP2)	-0.872293	1.58703e-07	1.19836	0	1.85666	0
AT5G08380		alpha-galactosidase/ hydrolase, hydrolyzing O-glycosyl compounds_ alpha-galactosidase, putative / melibiase, putative / alpha-D-galactoside galactohydrolase, putative	-0.525256	0.881883	1.19891	0	1.67401	0
AT1G19180		unknown protein	-0.514335	1	1.19894	0	0.888801	3.8406e-06
AT3G61190		BAP1 (BON ASSOCIATION PROTEIN 1)_ BON1-associated protein 1 (BAP1)	-0.200013	1	1.20037	0	1.31163	0
AT1G37130		NIA2 (NITRATE REDUCTASE 2)_ nitrate reductase 2 (NR2)	-1.20832	0	1.20077	0	1.66577	0
AT1G71950		unknown protein	$	$	1.20181	0	1.38533	0
AT5G13180		ANAC083; transcription factor_ no apical meristem (NAM) family protein	-0.29697	1	1.20321	0	0.90777	1.55453e-06
AT5G17330		GAD; calmodulin binding_ glutamate decarboxylase 1 (GAD 1)	0.044408	1	1.20402	0	1.31526	0
AT2G29350		SAG13; oxidoreductase_ tropinone reductase, putative / tropine dehydrogenase, putative	-0.863349	2.5951e-07	1.20418	0	1.251	0
AT5G40370		arsenate reductase (glutaredoxin)/ electron transporter/ thiol-disulfide exchange intermediate	-0.596931	0.0645954	1.20509	0	1.5932	0
AT3G17790	AT3G17800	ATACP5; protein serine/threonine phosphatase unknown protein	-0.565626	0.210072	1.20717	0	0.939576	3.27441e-07	*
AT4G28490		HAESA (RECEPTOR-LIKE PROTEIN KINASE 5); ATP binding / kinase/ protein serine/threonine kinase_ leucine-rich repeat transmembrane protein kinase, putative	-0.411048	1	1.20795	0	1.28408	0
AT3G54420		ATEP3; chitinase_ class IV chitinase (CHIV)	-0.150007	1	1.20967	0	1.16637	0
AT3G01420		ALPHA-DOX1 (ALPHA-DIOXYGENASE 1)_ pathogen-responsive alpha-dioxygenase, putative	-0.098429	1	1.20976	0	1.16728	0
AT3G49530		ANAC062; transcription factor_ no apical meristem (NAM) family protein	-0.505724	1	1.21097	0	1.99275	0
AT2G30490		ATC4H (CINNAMATE-4-HYDROXYLASE)_ trans-cinnamate 4-monooxygenase / cinnamic acid 4-hydroxylase (C4H) (CA4H) / cytochrome P450 73 (CYP73) (CYP73A5)	-0.196769	1	1.2121	0	1.25612	0
AT4G39030		EDS5 (ENHANCED DISEASE SUSCEPTIBILITY 5); antiporter/ transporter_ enhanced disease susceptibility 5 (EDS5) / salicylic acid induction deficient 1 (SID1)	-0.525727	0.86774	1.21537	0	1.26111	0
AT5G06370		unknown protein_ NC domain-containing protein	-0.42836	1	1.21612	0	1.78781	0
AT2G13810		transaminase/ transferase, transferring nitrogenous groups_ aminotransferase class I and II family protein	-0.393188	1	1.21695	0	1.76348	0
AT2G31610		structural constituent of ribosome_ 40S ribosomal protein S3 (RPS3A)	-0.721822	0.000325589	1.21857	0	1.83249	0
AT3G61890		ATHB-12; transcription factor_ homeobox-leucine zipper protein 12 (HB-12) / HD-ZIP transcription factor 12	-0.231355	1	1.21923	0	1.4253	0
AT5G53590		unknown protein_ auxin-responsive family protein	-0.02655	1	1.22026	0	1.50629	0
AT1G66880		ATP binding / protein kinase/ protein serine/threonine kinase/ protein-tyrosine kinase_ serine/threonine protein kinase family protein	-1.05475	0	1.22103	0	1.83597	0
AT1G21750		ATPDIL1-1; electron transporter/ isomerase/ protein disulfide isomerase_ protein disulfide isomerase, putative	-1.19522	0	1.22172	0	1.73878	0
AT1G57560		DNA binding / transcription factor_ myb family transcription factor (MYB50)	-0.0755025	1	1.22328	0	1.34374	0
AT5G18480		transferase, transferring glycosyl groups / transferase, transferring hexosyl groups_ glycogenin glucosyltransferase (glycogenin)-related	-0.300224	1	1.22388	0	1.41342	0
AT1G78380		ATGSTU19 (GLUTATHIONE TRANSFERASE 8); glutathione transferase	-0.171568	1	1.22485	0	1.28237	0
AT3G57550		AGK2_ guanylate kinase 2 (GK-2)	-0.425637	1	1.22663	0	1.77274	0
AT4G35770		SEN1 (DARK INDUCIBLE 1)_ senescence-associated protein (SEN1)	0.418124	1	1.22831	0	1.39293	No
AT4G14365		protein binding / ubiquitin-protein ligase/ zinc ion binding_ zinc finger (C3HC4-type RING finger) family protein / ankyrin repeat family protein	-0.947963	2.03408e-09	1.23073	0	1.82588	0	*
AT1G78280	AT1G78290	transferase, transferring glycosyl groups ATP binding / kinase/ protein kinase/ protein serine/threonine kinase/ protein-tyrosine kinase	-1.24084	0	1.23121	0	1.92449	0
AT1G42990		ATBZIP60; DNA binding / transcription factor_ bZIP transcription factor family protein	-0.890417	5.77218e-08	1.23277	0	1.93036	0
AT2G30250		WRKY25; transcription factor	-0.485197	1	1.23335	0	1.53748	0
AT1G78600		transcription factor/ zinc ion binding_ zinc finger (B-box type) family protein	-0.157498	1	1.23345	0	-0.207941	1
AT2G44240		unknown protein	-0.057675	1	1.23429	0	1.18387	0	*
AT3G48640		unknown protein	-0.534406	0.642526	1.23477	0	1.38226	0
AT4G23190		CRK11 (CYSTEINE-RICH RLK11); kinase_ protein kinase family protein	-0.203175	1	1.23523	0	1.21529	0
AT1G77760		NIA1 (NITRATE REDUCTASE 1)_ nitrate reductase 1 (NR1)	-0.755058	6.79855e-05	1.23588	0	0.557968	1
AT3G22160		unknown protein_ VQ motif-containing protein	-0.225377	1	1.23803	0	1.4715	0
AT4G36640		transporter_ SEC14 cytosolic factor family protein / phosphoglyceride transfer family protein	-0.213563	1	1.23981	0	1.8359	0
AT5G02100		oxysterol binding_ oxysterol-binding family protein	-0.437962	1	1.24324	0	1.62491	0
AT1G05710		transcription factor_ ethylene-responsive protein, putative	0.00409274	1	1.24377	0	1.74883	0
AT1G67860		unknown protein	-0.438741	1	1.24471	0	0.871494	8.62682e-06
AT4G01870		unknown protein_ tolB protein-related	-0.0980912	1	1.24608	0	1.27619	0
AT1G79380	AT1G79390	ubiquitin-protein ligase/ zinc ion binding unknown protein	-0.679542	0.00216831	1.25182	0	1.20186	0
AT5G07440		GDH2 (GLUTAMATE DEHYDROGENASE 2); oxidoreductase_ glutamate dehydrogenase 2 (GDH2)	-0.0111155	1	1.25382	0	1.53728	0
AT4G17720		nucleic acid binding_ RNA recognition motif (RRM)-containing protein	-0.74039	0.000136839	1.25431	0	1.26514	0
AT5G45350		rhodopsin-like receptor_ proline-rich family protein	-0.413859	1	1.25574	0	1.00697	1.01824e-08
AT5G01100		unknown protein	-0.0723686	1	1.25628	0	1.35984	0
AT1G79450		unknown protein_ LEM3 (ligand-effect modulator 3) family protein / CDC50 family protein	-0.408218	1	1.26153	0	1.48154	0
AT1G28200		FIP1 (FH INTERACTING PROTEIN 1)_ GRAM domain-containing protein / ABA-responsive protein-related	-0.146202	1	1.26293	0	0.95145	1.8067e-07
AT1G54575		unknown protein	-0.0650269	1	1.26443	0	1.41115	0
AT5G43780		APS4_ sulfate adenylyltransferase 4 / ATP-sulfurylase 4 (APS4)	-0.637686	0.0127419	1.26474	0	1.61726	0
AT3G47420		sugar porter/ transporter_ glycerol-3-phosphate transporter, putative / glycerol 3-phosphate permease, putative	-0.0831234	1	1.26695	0	1.75518	0
AT2G46400		WRKY46; transcription factor	-1.193	0	1.26728	0	1.57012	0
AT5G53120		SPDS3 (SPERMIDINE SYNTHASE 3)_ spermidine synthase, putative / putrescine aminopropyltransferase, putative	-0.812176	3.93966e-06	1.26829	0	1.38783	0
AT5G58070		transporter_ lipocalin, putative	-0.193612	1	1.27161	0	1.00999	8.66875e-09
AT5G56350		pyruvate kinase	-0.246444	1	1.27461	0	1.37147	0
AT1G30620		MUR4 (MURUS 4); catalytic_ UDP-D-xylose 4-epimerase, putative (MUR4)	-0.0480762	1	1.27579	0	1.46887	0
AT4G11655		unknown protein_ transmembrane protein, putative	-0.130858	1	1.27874	0	1.59562	0
AT1G30270		CIPK23 (CBL-INTERACTING PROTEIN KINASE 23); ATP binding / kinase/ protein kinase/ protein serine/threonine kinase/ protein-tyrosine kinase_ CBL-interacting protein kinase 23 (CIPK23)	-0.418861	1	1.27932	0	1.45232	0
AT2G16430		hydrolase/ protein serine/threonine phosphatase_ purple acid phosphatase (PAP10)	-0.407675	1	1.28004	0	1.16823	0
AT5G59420		oxysterol binding_ oxysterol-binding family protein	-0.52574	0.86736	1.2819	0	1.2834	0
AT3G48890		ATMP2_ cytochrome b5 domain-containing protein	-0.388492	1	1.2837	0	1.53881	0	*
AT4G11600		ATGPX6 (GLUTATHIONE PEROXIDASE 6); glutathione peroxidase_ glutathione peroxidase, putative	-0.265175	1	1.28399	0	0.916806	1.00389e-06
AT3G18830		ATPLT5; D-ribose transporter/ D-xylose transporter/ carbohydrate transporter/ galactose transporter/ glucose transporter/ glycerol transporter/ hydrogen:sugar symporter/ mannitol transporter/ monosaccharide transporter/ myo-inositol transporter/ sugar porter_ mannitol transporter, putative	-0.367973	1	1.28475	0	1.11716	2.23421e-11
AT5G10760		pepsin A_ aspartyl protease family protein	-1.56499	0	1.29012	0	1.68903	0	*
AT5G43580		serine-type endopeptidase inhibitor	-0.0719388	1	1.29016	0	1.44086	0
AT3G50930		ATP binding / ATPase/ nucleoside-triphosphatase/ nucleotide binding	-1.70508	0	1.29039	0	2.18697	0
AT5G61210		SNAP33; t-SNARE_ SNAP25 homologous protein SNAP33 (SNAP33) (SNAP33B) / synaptosomal-associated protein SNAP25-like 1 / snap25a	-0.739567	0.00014226	1.29095	0	1.53371	0
AT1G56660		unknown protein	-0.664496	0.00414828	1.2914	0	1.79193	0
AT5G56630		6-phosphofructokinase	-0.247795	1	1.29426	0	1.1268	1.11711e-11
AT1G73010		phosphoric monoester hydrolase	-0.0408826	1	1.29469	0	1.44522	0
AT2G32800	AT2G32810	ATP binding / protein kinase/ protein serine/threonine kinase/ protein-tyrosine kinase BGAL9; beta-galactosidase/ sugar binding	-0.36357	1	1.29775	0	1.63179	0
AT5G45000		transmembrane receptor_ Toll-Interleukin-Resistance (TIR) domain-containing protein	-0.657527	0.00557642	1.29913	0	1.40829	0
AT3G04070		ANAC047; transcription factor_ no apical meristem (NAM) family protein	-0.0424851	1	1.29932	0	1.72357	0
AT5G22570		WRKY38; transcription factor	-0.861127	2.93025e-07	1.30247	0	1.34342	0
AT1G30400		ATMRP1; xenobiotic-transporting ATPase_ glutathione S-conjugate ABC transporter (MRP1)	-0.318919	1	1.30397	0	1.46482	0
AT5G62150		unknown protein_ peptidoglycan-binding LysM domain-containing protein	0.0470972	1	1.31011	0	1.34657	0
AT1G08940		catalytic_ phosphoglycerate/bisphosphoglycerate mutase family protein	-0.346065	1	1.31125	0	1.56073	0
AT3G13520		AGP12 (ARABINOGALACTAN PROTEIN 12)	0.927282	6.93155e-09	1.312	0	1.7141	0
AT3G21080		unknown protein_ ABC transporter-related	-0.335059	1	1.31463	0	1.68383	0
AT3G24503		ALDH2C4 (REDUCED EPIDERMAL FLUORESCENCE1); aldehyde dehydrogenase/ oxidoreductase_ aldehyde dehydrogenase (ALDH1a)	-0.168858	1	1.31564	0	1.86855	0	*
AT2G42360		protein binding / ubiquitin-protein ligase/ zinc ion binding_ zinc finger (C3HC4-type RING finger) family protein	-0.294812	1	1.31626	0	1.17878	0
AT3G09010		ATP binding / kinase/ protein kinase/ protein serine/threonine kinase/ protein-tyrosine kinase	-0.298604	1	1.31899	0	1.5167	0
AT3G52930		fructose-bisphosphate aldolase	-0.135234	1	1.32057	0	1.55807	0
AT1G14370	AT1G14380	APK2A (PROTEIN KINASE 2A); ATP binding / kinase/ protein kinase/ protein serine/threonine kinase/ protein-tyrosine kinase calmodulin binding	-0.73803	0.000152956	1.32057	0	1.79732	0
AT5G55460		lipid binding_ protease inhibitor/seed storage/lipid transfer protein (LTP) family protein	-1.09381	0	1.32106	0	2.15054	0
AT1G33560		ADR1 (ACTIVATED DISEASE RESISTANCE 1)_ disease resistance protein (CC-NBS-LRR class), putative	-0.668924	0.00343212	1.32221	0	1.94589	0
AT2G37710		kinase_ lectin protein kinase, putative	-0.450219	1	1.32228	0	1.48181	0	*
AT2G29420		ATGSTU7 (GLUTATHIONE S-TRANSFERASE 25); glutathione transferase	0.117272	1	1.3252	0	1.48034	0
AT1G09970		ATP binding / kinase/ protein serine/threonine kinase_ leucine-rich repeat transmembrane protein kinase, putative	-0.663213	0.00438147	1.32737	0	1.95873	0
AT2G18700		ATTPS11; transferase, transferring glycosyl groups_ glycosyl transferase family 20 protein / trehalose-phosphatase family protein	-0.0780217	1	1.3292	0	0.517627	1
AT4G32870		unknown protein	-0.997646	9.52598e-11	1.32927	0	1.54635	0
AT1G74710		ICS1 (ISOCHORISMATE SYNTHASEI); isochorismate synthase_ isochorismate synthase 1 (ICS1) / isochorismate mutase	-1.15918	0	1.32996	0	1.84272	0
AT2G37750		unknown protein	0.0359885	1	1.33298	0	1.16059	0
AT5G64000	AT5G64010	SAL2; 3prim(2prim),5prim-bisphosphate nucleotidase/ inositol or phosphatidylinositol phosphatase unknown protein	-1.90494	0	1.33639	0	2.40309	0
AT2G32670	AT2G32680	ATVAMP725 kinase/ protein binding	-1.90209	0	1.33668	0	2.13021	0
AT1G68440		unknown protein	0.0192733	1	1.33675	0	1.62619	0
AT5G48180		unknown protein_ kelch repeat-containing protein	-0.0398123	1	1.33715	0	1.64944	0
AT5G63030		arsenate reductase (glutaredoxin)/ electron transporter/ thiol-disulfide exchange intermediate	-0.590424	0.0829358	1.33773	0	1.81981	0
AT2G41250		catalytic/ hydrolase/ phosphoglycolate phosphatase_ haloacid dehalogenase-like hydrolase family protein	-0.955651	1.28321e-09	1.33844	0	1.69999	0
AT1G10340		protein binding_ ankyrin repeat family protein	-1.289	0	1.34813	0	2.38896	0
AT5G39520		unknown protein	-0.0590831	1	1.34826	0	1.20485	0
AT3G06890		unknown protein	-0.321723	1	1.34972	0	1.34539	0
AT3G62580	AT3G62590	unknown protein triacylglycerol lipase	-0.379245	1	1.34977	0	1.37697	0
AT2G38860		YLS5_ proteaseI (pfpI)-like protein (YLS5)	-0.642897	0.0102794	1.35583	0	1.49636	0
AT4G27790		calcium ion binding	-0.0495077	1	1.35758	0	1.45767	0
AT5G24530		oxidoreductase, acting on paired donors, with incorporation or reduction of molecular oxygen, 2-oxoglutarate as one donor, and incorporation of one atom each of oxygen into both donors_ oxidoreductase, 2OG-Fe(II) oxygenase family protein	-2.24266	0	1.35933	0	2.00863	0
AT4G35110		unknown protein	-0.483458	1	1.36085	0	1.63172	0
AT1G69930		ATGSTU11; glutathione transferase	0.0107473	1	1.36619	0	1.4254	0
AT5G47130		unknown protein_ Bax inhibitor-1 family / BI-1 family	-0.765131	4.17374e-05	1.37448	0	1.7337	0
AT4G37390		YDK1_ auxin-responsive GH3 family protein	-0.0822561	1	1.38119	0	1.08563	1.34053e-10
AT5G42830		transferase_ transferase family protein	-0.932375	5.13843e-09	1.38372	0	1.58775	0
AT4G37520		peroxidase_ peroxidase 50 (PER50) (P50) (PRXR2)	-0.0714562	1	1.38516	0	1.56839	0
AT2G46600		calcium ion binding	-1.39879	0	1.38632	0	2.23386	0
AT4G27680		ATP binding / ATPase/ nucleoside-triphosphatase/ nucleotide binding_ MSP1 protein, putative / intramitochondrial sorting protein, putative	-0.543253	0.470824	1.38677	0	1.76519	0
AT4G28290		unknown protein	-0.31145	1	1.38741	0	1.79249	0
AT2G41410		calcium ion binding_ calmodulin, putative	-0.86454	2.43125e-07	1.3893	0	2.00875	0
AT5G03610		carboxylic ester hydrolase/ hydrolase, acting on ester bonds_ GDSL-motif lipase/hydrolase family protein	0.112674	1	1.38934	0	1.42286	0
AT4G36990		HSF4 (HEAT SHOCK FACTOR 4); DNA binding / transcription factor_ heat shock factor protein 4 (HSF4) / heat shock transcription factor 4 (HSTF4)	-0.0932595	1	1.39238	0	1.68417	0
AT1G76070		unknown protein	-0.0528429	1	1.39303	0	1.4422	0
AT3G06420		microtubule binding_ autophagy 8h (APG8h)	0.0665705	1	1.39384	0	1.32301	0
AT2G37110		unknown protein	-0.772381	2.92649e-05	1.39589	0	1.95679	0
AT4G09750		oxidoreductase_ short-chain dehydrogenase/reductase (SDR) family protein	-0.373066	1	1.40104	0	1.59318	0
AT5G03630		disulfide oxidoreductase/ oxidoreductase_ monodehydroascorbate reductase, putative	-0.654415	0.00635805	1.40483	0	1.67776	0
AT1G80440		unknown protein_ kelch repeat-containing F-box family protein	0.00348155	1	1.40633	0	0.710422	0.00778073
AT3G52430		PAD4 (PHYTOALEXIN DEFICIENT 4); triacylglycerol lipase_ phytoalexin-deficient 4 protein (PAD4)	-1.72511	0	1.4068	0	2.16465	0
AT5G48290		metal ion binding_ heavy-metal-associated domain-containing protein	-0.122898	1	1.40861	0	1.8353	0
AT5G45110		protein binding_ ankyrin repeat family protein / BTB/POZ domain-containing protein	-0.0616014	1	1.41004	0	1.36334	0
AT1G65820		glutathione transferase_ microsomal glutathione s-transferase, putative	-0.802726	6.39821e-06	1.41144	0	1.98151	0
AT5G12930		unknown protein	-0.459502	1	1.41289	0	1.53871	0
AT3G25882		unknown protein_ NPR1/NIM1-interacting protein 2 (NIMIN-2)	-0.568963	0.185778	1.41351	0	1.49933	0
AT5G64810		WRKY51; transcription factor	-0.609931	0.038906	1.41364	0	2.07428	0
AT2G46680		ATHB-7 (ARABIDOPSIS THALIANA HOMEOBOX 7)_ homeobox-leucine zipper protein 7 (HB-7) / HD-ZIP transcription factor 7	-0.168652	1	1.41926	0	1.5948	0
AT3G55920		peptidyl-prolyl cis-trans isomerase	-0.132934	1	1.42327	0	-0.477616	1
AT2G31945		unknown protein	-0.0342139	1	1.42331	0	1.417	0
AT5G51070		ERD1 (EARLY RESPONSIVE TO DEHYDRATION 1); ATP binding / ATPase/ nucleoside-triphosphatase/ nucleotide binding / protein binding_ ATP-dependent Clp protease ATP-binding subunit (ClpD), (ERD1)	-0.316287	1	1.42435	0	1.81511	0
AT5G58350		WNK4; kinase_ protein kinase family protein	-0.271951	1	1.42589	0	1.43446	0
AT5G01750		unknown protein_expressed protein	-0.12393	1	1.42901	0	1.22926	0
AT5G63780	AT5G63790	protein binding / ubiquitin-protein ligase/ zinc ion binding ANAC102; transcription factor	-0.215369	1	1.43094	0	1.1434	5.58553e-12
AT1G69410		translation initiation factor_ eukaryotic translation initiation factor 5A, putative / eIF-5A, putative	-0.556159	0.296664	1.4341	0	1.64141	0
AT3G10985		unknown protein_ wound-responsive protein-related	-0.140002	1	1.43582	0	1.84572	0
AT5G09290		3prim(2prim),5prim-bisphosphate nucleotidase/ inositol or phosphatidylinositol phosphatase_ 3prim(2prim),5prim-bisphosphate nucleotidase, putative / inositol polyphosphate 1-phosphatase, putative	-0.3824	1	1.44001	0	1.67656	0
AT1G32460		unknown protein	-0.447848	1	1.44237	0	1.29474	0
AT3G63010		catalytic	-0.0995456	1	1.44345	0	1.64998	0
AT2G04430		hydrolase_ MutT/nudix family protein	$	$	1.44464	0	2.08697	0	*
AT5G42050		unknown protein	-0.707264	0.000633119	1.44533	0	1.80999	0
AT1G77810		transferase, transferring glycosyl groups_ galactosyltransferase family protein	-0.629334	0.0179155	1.44708	0	2.14419	0
AT5G58375		unknown protein	-0.268283	1	1.44969	0	1.63154	0
AT4G38540		monooxygenase_ monooxygenase, putative (MO2)	-0.273561	1	1.45081	0	1.67037	0
AT5G47120		ATBI-1 (ARABIDOPSIS BAX INHIBITOR 1)_ Bax inhibitor-1 putative / BI-1 putative	-0.895013	4.45199e-08	1.45288	0	1.71143	0
AT1G67850		unknown protein	-0.576276	0.141573	1.45357	0	2.03201	0
AT2G23680		unknown protein_ stress-responsive protein, putative	-0.960621	9.52598e-10	1.45362	0	1.87342	0
AT4G35180		amino acid permease	-0.389281	1	1.45432	0	1.51464	0
AT2G42890		MEI2; RNA binding / nucleic acid binding_ RNA recognition motif (RRM)-containing protein	-0.267683	1	1.45546	0	1.89894	0
AT3G17790	AT3G17800	ATACP5; protein serine/threonine phosphatase unknown protein	-0.605159	0.0469189	1.45786	0	2.11252	0	*
AT3G60190		ADL4 (DYNAMIN-LIKE PROTEIN 4); GTP binding / GTPase_ dynamin-like protein E (DL1E)	-0.486279	1	1.46146	0	1.52902	0
AT4G23800	AT4G23810	transcription factor WRKY53; transcription factor	-0.88518	7.74742e-08	1.46485	0	2.02316	0	*
AT5G26920		calmodulin binding	-0.721207	0.00033495	1.46498	0	1.85388	0
AT5G14420		unknown protein_ copine-related	-0.122194	1	1.46629	0	1.62251	0
AT1G44130		aspartic-type endopeptidase/ pepsin A_ nucellin protein, putative	-0.0243668	1	1.46664	0	1.29408	0
AT3G28930		AIG2 (AVRRPT2-INDUCED GENE 2)_ avrRpt2-induced AIG2 protein (AIG2)	-0.984716	2.18537e-10	1.46809	0	1.57992	0
AT3G57260		BGL2 (PATHOGENESIS-RELATED PROTEIN 2); glucan 1,3-beta-glucosidase/ hydrolase, hydrolyzing O-glycosyl compounds_ glycosyl hydrolase family 17 protein	-2.06298	0	1.4682	0	2.34185	0
AT3G45960		ATEXLA3 (ARABIDOPSIS THALIANA EXPANSIN-LIKE A3)	-0.0708437	1	1.4739	0	1.28751	0
AT1G63840		protein binding / ubiquitin-protein ligase/ zinc ion binding_ zinc finger (C3HC4-type RING finger) family protein	-0.528183	0.797361	1.47882	0	1.68889	0
AT2G30140		UDP-glycosyltransferase/ transferase, transferring glycosyl groups / transferase, transferring hexosyl groups	-1.20863	0	1.4833	0	2.27203	0
AT2G45220		enzyme inhibitor/ pectinesterase	-0.0746537	1	1.48414	0	1.64178	0
AT1G52890		ANAC019; transcription factor_ no apical meristem (NAM) family protein	-0.131136	1	1.48615	0	1.7609	0
AT2G14620		hydrolase, acting on glycosyl bonds / hydrolase, hydrolyzing O-glycosyl compounds_ xyloglucan:xyloglucosyl transferase, putative / xyloglucan endotransglycosylase, putative / endo-xyloglucan transferase, putative	-0.183419	1	1.48681	0	1.94809	0
AT3G13610	AT3G13620	oxidoreductase, acting on paired donors, with incorporation or reduction of molecular oxygen, 2-oxoglutarate as one donor, and incorporation of one atom each of oxygen into both donors cationic amino acid transporter	-0.0242292	1	1.49197	0	1.2583	0
AT2G24850		TAT3 (TYROSINE AMINOTRANSFERASE 3); transaminase_ aminotransferase, putative	-2.11517	0	1.49398	0	2.01168	0
AT1G76980		unknown protein	-0.68536	0.00168112	1.495	0	2.10748	0
AT4G08350		structural constituent of ribosome / transcription factor/ transcriptional elongation regulator_ KOW domain-containing transcription factor family protein	-0.232821	1	1.49501	0	$	$
AT2G32150		catalytic/ hydrolase_ haloacid dehalogenase-like hydrolase family protein	-0.187768	1	1.49692	0	0.915101	1.09056e-06
AT5G48657		unknown protein_ defense protein-related	-0.611187	0.0370276	1.49733	0	1.59801	0
AT1G02220		ANAC003; transcription factor_ no apical meristem (NAM) family protein	-0.0770286	1	1.50126	0	1.68117	0
AT3G45040		phosphatidate cytidylyltransferase	-0.63076	0.0169079	1.50165	0	2.06951	0
AT1G69490		NAP (NAC-LIKE, ACTIVATED BY AP3/PI); transcription factor_ no apical meristem (NAM) family protein	-0.17599	1	1.50307	0	1.46049	0
AT1G66580		structural constituent of ribosome_ 60S ribosomal protein L10 (RPL10C)	-0.15794	1	1.50586	0	1.49448	0
AT3G10660		CPK2 (CALMODULIN-DOMAIN PROTEIN KINASE CDPK ISOFORM 2); calcium- and calmodulin-dependent protein kinase/ kinase_ calcium-dependent protein kinase isoform 2 (CPK2)	-0.647173	0.00860827	1.50806	0	1.62223	0
AT5G45380		solute:sodium symporter/ urea transporter_ sodium:solute symporter family protein	-1.16992	0	1.5109	0	1.88548	0
AT1G21390		EMB2170	-0.299425	1	1.5185	0	1.41033	0
AT3G02040		SRG3 (SENESCENCE-RELATED GENE 3); glycerophosphodiester phosphodiesterase_ glycerophosphoryl diester phosphodiesterase family protein	0.0700896	1	1.52437	0	1.58322	0
AT5G65210		DNA binding / calmodulin binding / transcription factor_ bZIP family transcription factor (TGA1)	-0.48948	1	1.53429	0	2.16662	0
AT2G28110		transferase_ exostosin family protein	-0.0277742	1	1.537	0	1.67957	0
AT4G27940		binding / transporter_ mitochondrial substrate carrier family protein	-0.495506	1	1.53718	0	1.91016	0
AT4G27710		CYP709B3; heme binding / iron ion binding / monooxygenase/ oxygen binding	-0.409762	1	1.54196	0	1.76351	0
AT1G05000		phosphoprotein phosphatase_ tyrosine specific protein phosphatase family protein	-0.0493359	1	1.54548	0	1.34078	0
AT4G15530		ATP binding / kinase/ transferase, transferring phosphorus-containing groups_ pyruvate phosphate dikinase family protein	-1.03238	1.1207e-11	1.54648	0	1.99363	0
AT1G08050		protein binding / ubiquitin-protein ligase/ zinc ion binding_ zinc finger (C3HC4-type RING finger) family protein	-0.784416	1.61206e-05	1.55556	0	2.36515	0
AT4G31800		WRKY18; transcription factor	-0.42933	1	1.55683	0	1.78503	0
AT5G05340		peroxidase	-0.0844882	1	1.55871	0	1.49647	0
AT1G32920		unknown protein	-0.590183	0.0837057	1.56692	0	1.80794	0
AT5G58540		ATP binding / kinase/ protein kinase/ protein serine/threonine kinase/ protein-tyrosine kinase	-0.112026	1	1.56741	0	1.77298	0
AT1G21520		unknown protein	-0.73522	0.000174562	1.57532	0	2.03993	0
AT1G01340		ATCNGC10; calmodulin binding / cyclic nucleotide binding / ion channel_ cyclic nucleotide-regulated ion channel (CNGC10) (ACBK1)	-0.5256	0.871542	1.57634	0	1.74008	0
AT3G11340		UDP-glycosyltransferase/ transferase, transferring hexosyl groups	-0.685928	0.00163966	1.58179	0	1.92002	0
AT4G14365		protein binding / ubiquitin-protein ligase/ zinc ion binding_ zinc finger (C3HC4-type RING finger) family protein / ankyrin repeat family protein	-1.95424	0	1.58607	0	2.52055	0	*
AT4E25020		EUGENE prediction	-0.564575	0.218335	1.58816	0	1.81081	0
AT3G15450	AT3G15460	unknown protein unknown protein	0.804146	5.95059e-06	1.59991	0	-0.0579436	1
AT1G63720		unknown protein	-0.362995	1	1.60441	0	1.76619	0
AT1G21400		3-methyl-2-oxobutanoate dehydrogenase (2-methylpropanoyl-transferring)/ oxidoreductase, acting on the aldehyde or oxo group of donors, disulfide as acceptor_ 2-oxoisovalerate dehydrogenase, putative / 3-methyl-2-oxobutanoate dehydrogenase, putative / branched-chain alpha-keto acid dehydrogenase E1 alpha subunit, putative	-0.416696	1	1.60613	0	1.15898	0
AT3G01970		WRKY45; transcription factor	-0.1111	1	1.6076	0	1.34194	0
AT4G03450		protein binding_ ankyrin repeat family protein	-1.23731	0	1.61563	0	2.2336	0
AT3G24503		ALDH2C4 (REDUCED EPIDERMAL FLUORESCENCE1); aldehyde dehydrogenase/ oxidoreductase_ aldehyde dehydrogenase (ALDH1a)	-0.304169	1	1.6248	0	2.21434	0	*
AT1G09070		rhodopsin-like receptor_ C2 domain-containing protein / src2-like protein, putative	-1.15495	0	1.64027	0	2.23181	0
AT2G20670		unknown protein	0.401311	1	1.64306	0	0.63312	0.128172	*
AT3G54640		TSA1 (TRYPTOPHAN SYNTHASE ALPHA CHAIN); tryptophan synthase_ tryptophan synthase, alpha subunit (TSA1)	-0.498163	1	1.6482	0	1.65072	0
AT2G43820		UDP-glycosyltransferase/ transferase, transferring glycosyl groups / transferase, transferring hexosyl groups	0.305486	1	1.64884	0	0.36712	1
AT4G13180		oxidoreductase_ short-chain dehydrogenase/reductase (SDR) family protein	-0.268552	1	1.64981	0	1.79396	0
AT5G52390		unknown protein_ photoassimilate-responsive protein, putative	-0.646979	0.00867793	1.65306	0	2.16396	0
AT1G72060	AT1G72070	serine-type endopeptidase inhibitor heat shock protein binding / unfolded protein binding	-1.27726	0	1.65582	0	1.56953	0	*
AT3G29250		oxidoreductase_ short-chain dehydrogenase/reductase (SDR) family protein	-1.08989	0	1.65989	0	2.25084	0
AT1G72680		oxidoreductase/ oxidoreductase, acting on the CH-OH group of donors, NAD or NADP as acceptor / zinc ion binding_ cinnamyl-alcohol dehydrogenase, putative	-0.852941	4.57124e-07	1.66326	0	2.2331	0
AT2G35980		YLS9 (YELLOW-LEAF-SPECIFIC GENE 9)_ harpin-induced family protein (YLS9) / HIN1 family protein / harpin-responsive family protein	-0.33476	1	1.68185	0	1.5705	0
AT5G46350		WRKY8; transcription factor	-0.0268622	1	1.6822	0	1.7202	0
AT5G02490		ATP binding_ heat shock cognate 70 kDa protein 2 (HSC70-2) (HSP70-2)	-0.776228	2.42092e-05	1.68514	0	2.89316	0
AT5G26340		MSS1; carbohydrate transporter/ sugar porter_ hexose transporter, putative	-0.300207	1	1.68906	0	1.02999	2.94916e-09
AT5G54160		ATOMT1 (O-METHYLTRANSFERASE 1)_ quercetin 3-O-methyltransferase 1 / flavonol 3-O-methyltransferase 1 / caffeic acid/5-hydroxyferulic acid O-methyltransferase (OMT1)	0.0902533	1	1.69426	0	1.08118	1.73151e-10	*
AT3G62260		catalytic/ protein phosphatase type 2C	-0.414407	1	1.69715	0	2.28961	0
AT3G28540		ATP binding / ATPase/ nucleoside-triphosphatase/ nucleotide binding	-1.66843	0	1.69943	0	2.28646	0
AT5G50200		WR3	-1.22396	0	1.70134	0	2.29899	0
AT5G18470		sugar binding_ curculin-like (mannose-binding) lectin family protein	-1.19574	0	1.70352	0	2.13401	0
AT1G73810		unknown protein	-0.832618	1.35476e-06	1.70368	0	1.99118	0
AT5G41080		glycerophosphodiester phosphodiesterase	0.0879347	1	1.70628	0	1.64812	0
AT2G31880	AT2G31890	ATP binding / kinase/ protein serine/threonine kinase unknown protein	-1.42894	0	1.70726	0	2.48556	0
AT4G23700		ATCHX17; monovalent cation:proton antiporter	-0.0209119	1	1.70945	0	1.66444	0
AT1G61250		SC3 (SECRETORY CARRIER 3); carrier_ secretory carrier membrane protein (SCAMP) family protein (SC3)	-0.707103	0.000637759	1.71748	0	2.04731	0
AT2G37130		peroxidase_ peroxidase 21 (PER21) (P21) (PRXR5)	-0.146858	1	1.72046	0	1.90409	0
AT1G19020		unknown protein	-0.174532	1	1.72624	0	1.69866	0
AT2G31865		poly(ADP-ribose) glycohydrolase_ poly (ADP-ribose) glycohydrolase (PARG) family protein	-1.32499	0	1.73694	0	2.43716	0
AT1G28480		electron transporter/ thiol-disulfide exchange intermediate_ glutaredoxin family protein	-0.519124	1	1.74213	0	2.07515	0
AT4G36040		heat shock protein binding / unfolded protein binding_ DNAJ heat shock N-terminal domain-containing protein (J11)	-0.81948	2.69833e-06	1.74978	0	1.21831	0
AT5G10695	AT5G10700	unknown protein unknown protein	-0.553141	0.330797	1.75769	0	1.96993	0
AT4G11890		ATP binding / kinase/ protein kinase/ protein serine/threonine kinase/ protein-tyrosine kinase	-1.9239	0	1.76979	0	2.32909	0
AT1G10140		unknown protein	-0.138685	1	1.77742	0	1.67041	0
AT4G23150		kinase	-1.26566	0	1.77954	0	2.58278	0
AT4G04490		kinase	-0.291723	1	1.78035	0	1.73365	0
AT1G73800		calmodulin binding	-1.10368	0	1.78195	0	2.24428	0
AT5G39670	AT5G39680	calcium ion binding EMB2744	-1.81475	0	1.79012	0	2.70643	0
AT3G26470		unknown protein	-0.386393	1	1.80042	0	2.00128	0
AT4G02380		SAG21 (SENESCENCE-ASSOCIATED GENE 21)_ late embryogenesis abundant 3 family protein / LEA3 family protein	-1.26582	0	1.80469	0	2.53334	0
AT3G60140		DIN2 (DARK INDUCIBLE 2); hydrolase, hydrolyzing O-glycosyl compounds_ glycosyl hydrolase family 1 protein	-0.012344	1	1.80656	0	1.95256	0
AT4G05490		ubiquitin-protein ligase_ F-box family protein (FBL22)	$	$	1.80926	0	2.78333	0
AT4G32930	AT4G32940	unknown protein GAMMA-VPE; cysteine-type endopeptidase/ legumain	-0.48268	1	1.81876	0	2.20536	0
AT1G68840		RAV2; DNA binding / transcription factor_ DNA-binding protein RAV2 (RAV2) / AP2 domain-containing protein RAP2.8	0.186437	1	1.82422	0	1.37007	0
AT5G63680		pyruvate kinase	-0.603163	0.0507222	1.82983	0	2.35776	0
AT5G47220		ATERF-2/ATERF2/ERF2; DNA binding / transcription factor/ transcriptional activator_ ethylene-responsive element-binding factor 2 (ERF2)	-0.65438	0.00636749	1.83353	0	1.67358	0
AT2G33120		SAR1 (SYNAPTOBREVIN-RELATED PROTEIN 1)_ synaptobrevin-related protein / vesicle-associated membrane protein 722 (VAMP722) (SAR1)	-0.359957	1	1.8426	0	2.18175	0
AT1G67360		unknown protein_ rubber elongation factor (REF) family protein	-1.16692	0	1.84603	0	2.37969	0
AT4G39950		CYP79B2; heme binding / iron ion binding / monooxygenase/ oxygen binding	-0.876419	1.26286e-07	1.85084	0	2.28389	0
AT2G36580	AT2G36590	pyruvate kinase ProT3 (PROLINE TRANSPORTER 3); amino acid permease	-0.698651	0.000932726	1.86141	0	2.49099	0
AT2G30550		triacylglycerol lipase_lipase class 3 family protein	-0.517249	1	1.86421	0	2.22882	0
AT1G76600		unknown protein	-0.242419	1	1.86544	0	1.84597	0
AT3G50480		HR4 (HOMOLOG OF RPW8 4)_ broad-spectrum mildew resistance RPW8 family protein	-1.85521	0	1.87886	0	2.63275	0
AT5G54160		ATOMT1 (O-METHYLTRANSFERASE 1)_ quercetin 3-O-methyltransferase 1 / flavonol 3-O-methyltransferase 1 / caffeic acid/5-hydroxyferulic acid O-methyltransferase (OMT1)	0.114165	1	1.87892	0	1.27326	0	*
AT1G15380		lactoylglutathione lyase_ lactoylglutathione lyase family protein / glyoxalase I family protein	0.0235396	1	1.90524	0	2.11451	0
AT3G07390		AIR12; extracellular matrix structural constituent_ auxin-responsive protein / auxin-induced protein (AIR12)	0.26529	1	1.91275	0	1.8296	0
AT2G15490		UDP-glycosyltransferase	-0.388147	1	1.91723	0	2.10319	0
AT3G44300		NIT2 (NITRILASE 2)_ nitrilase 2 (NIT2)	-0.214319	1	1.92496	0	2.00728	0
AT2G41905		unknown protein	-0.228323	1	1.9255	0	1.83312	0
AT4G12120		SEC1B; protein transporter_ cytokinesis-related Sec1 protein, putative	-0.230723	1	1.9326	0	2.15136	0
AT5G02780		unknown protein_ In2-1 protein, putative	-0.344932	1	1.93741	0	2.20448	0
AT2G38330	AT2G38340	antiporter/ drug transporter/ transporter DNA binding / transcription factor	-0.137271	1	1.94724	0	1.98104	0
AT2G04430		hydrolase_ MutT/nudix family protein	-0.869667	1.83448e-07	1.95953	0	2.35172	0	*
AT3G04060		ANAC046; transcription factor_ no apical meristem (NAM) family protein	-0.161568	1	1.96031	0	2.42323	0
AT1G58340		ZF14; antiporter/ drug transporter/ transporter_ MATE efflux protein-related	-0.136993	1	1.96327	0	2.02372	0
AT3G47480		calcium ion binding	-1.30385	0	1.9659	0	2.51416	0
AT5G39050		transferase_ transferase family protein	-0.37806	1	1.97774	0	2.06812	0
AT5G38895	AT5G38900	protein binding / ubiquitin-protein ligase/ zinc ion binding protein disulfide oxidoreductase	-0.475309	1	1.98203	0	2.29645	0
AT5G10760		pepsin A_ aspartyl protease family protein	-2.96459	0	1.98753	0	3.0438	0	*
AT5G49520		WRKY48; transcription factor	-0.127175	1	1.9959	0	2.01982	0
AT4G02520		ATGSTF2; glutathione transferase	-2.62307	0	2.00224	0	2.53784	0
AT5G46350		WRKY8; transcription factor	-0.00324192	1	2.00752	0	1.88313	No
AT3G23310		kinase	-0.273207	1	2.0201	0	2.17648	0
AT3G26500		protein binding_ leucine-rich repeat family protein	-0.761329	5.02128e-05	2.02367	0	2.19733	0
AT2G23810		unknown protein_ senescence-associated family protein	-0.983613	2.29744e-10	2.0311	0	2.34332	0
AT4G37530		peroxidase	-0.557291	0.284749	2.04336	0	2.3962	0
AT1G14880		unknown protein	-3.14113	0	2.04959	0	3.32803	0
AT2G44220		unknown protein	0.158464	1	2.05243	0	$	$
AT1G75040		PR5 (PATHOGENESIS-RELATED GENE 5)_ pathogenesis-related protein 5 (PR-5)	-3.28252	0	2.05791	0	3.02229	0
AT4G10500		oxidoreductase, acting on paired donors, with incorporation or reduction of molecular oxygen, 2-oxoglutarate as one donor, and incorporation of one atom each of oxygen into both donors_ oxidoreductase, 2OG-Fe(II) oxygenase family protein	-1.65506	0	2.05879	0	3.39175	0
AT3G47340		ASN1 (DARK INDUCIBLE 6)_ asparagine synthetase 1 (glutamine-hydrolyzing) / glutamine-dependent asparagine synthetase 1 (ASN1)	-0.150223	1	2.0905	0	1.33639	0
AT3G51660		unknown protein_ macrophage migration inhibitory factor family protein / MIF family protein	-0.415882	1	2.09226	0	1.50391	0
AT3G49690		DNA binding / transcription factor_ myb family transcription factor	-0.436297	1	2.09531	0	2.463	0
AT2G25000		WRKY60; transcription factor	-1.07108	0	2.12066	0	2.70332	0
AT5G10380		protein binding / ubiquitin-protein ligase/ zinc ion binding_ zinc finger (C3HC4-type RING finger) family protein	-2.77112	0	2.12122	0	3.02505	0
AT3G55970		iron ion binding / isopenicillin-N synthase_ oxidoreductase, 2OG-Fe(II) oxygenase family protein	-0.0375107	1	2.12506	0	2.13757	0
AT2G34500		CYP710A1; heme binding / iron ion binding / monooxygenase/ oxygen binding	-0.00288455	1	2.12771	0	2.27879	0
AT1G30700		electron carrier_ FAD-binding domain-containing protein	-0.040763	1	2.13264	0	2.50188	0
AT2G16900		unknown protein	-0.256535	1	2.14909	0	2.51288	0
AT3G14990		catalytic_ 4-methyl-5(b-hydroxyethyl)-thiazole monophosphate biosynthesis protein, putative	-0.309636	1	2.15053	0	2.60577	0
AT2G37970		binding_ SOUL heme-binding family protein	-0.772867	2.85732e-05	2.16072	0	2.36164	0
AT1G65690		unknown protein_ harpin-induced protein-related / HIN1-related / harpin-responsive protein-related	-0.11879	1	2.17263	0	2.33233	0
AT5G25250		unknown protein	-1.74229	0	2.1737	0	2.88216	0
AT1G59590		ZCF37	-0.564069	0.222427	2.17466	0	2.50579	0
AT5G26690		metal ion binding_ heavy-metal-associated domain-containing protein	-1.91124	0	2.19326	0	2.96976	0
AT1G08920		carbohydrate transporter/ sugar porter	0.357751	1	2.22149	0	1.44839	0
AT1G76960		unknown protein	-2.87111	0	2.2645	0	2.87421	0
AT3G50260		DNA binding / transcription factor_ AP2 domain-containing transcription factor, putative	-0.479457	1	2.27543	0	2.01914	0
AT5G13080		WRKY75; transcription factor	-0.224677	1	2.27732	0	2.5596	0
AT1G66090		ATP binding / nucleoside-triphosphatase/ nucleotide binding / transmembrane receptor_ disease resistance protein (TIR-NBS class), putative	-0.958049	1.1095e-09	2.31029	0	2.89507	0
AT3G13950		unknown protein	-0.567387	0.196893	2.31244	0	2.68939	0
AT5G59820		RHL41 (RESPONSIVE TO HIGH LIGHT 41); nucleic acid binding / transcription factor/ zinc ion binding_ zinc finger (C2H2 type) family protein (ZAT12)	-0.473331	1	2.33499	0	2.51982	0
AT1G09560		GLP5 (GERMIN-LIKE PROTEIN 5); nutrient reservoir	-0.759182	5.57158e-05	2.33891	0	2.53787	0
AT5G06310	AT5G06320	unknown protein NHL3	-0.933252	4.88066e-09	2.36003	0	2.99595	0
AT3G18250		unknown protein	-0.398304	1	2.41382	0	2.81238	0
AT5G20230		ATBCB (ARABIDOPSIS BLUE-COPPER-BINDING PROTEIN); copper ion binding / electron transporter_ plastocyanin-like domain-containing protein	-1.83362	0	2.41965	0	2.83628	0
AT4G39670		unknown protein	-0.645919	0.00906923	2.4435	0	2.6554	0
AT3G04720		PR4 (PATHOGENESIS-RELATED 4)_ hevein-like protein (HEL)	-1.96293	0	2.45524	0	2.21926	0
AT3G28210		PMZ_ zinc finger (AN1-like) family protein	-0.458809	1	2.58345	0	2.79674	0
AT4G14630		GLP9 (GERMIN-LIKE PROTEIN 9); nutrient reservoir	-0.126312	1	2.59029	0	2.64512	0
AT3G49780		ATPSK3 (PHYTOSULFOKINE 3 PRECURSOR)	-0.42431	1	2.68957	0	2.73478	0
AT2G43570		chitin binding / chitinase	-2.15427	0	2.72572	0	3.17147	0
AT4G15610		unknown protein_ integral membrane family protein	-0.12797	1	2.74554	0	2.86325	0
AT2G18680		unknown protein	-1.59348	0	2.74743	0	3.12081	0
AT1G03850		electron transporter/ thiol-disulfide exchange intermediate_ glutaredoxin family protein	-0.773068	2.82923e-05	2.7616	0	2.98609	0
AT1G13330	AT1G13340	unknown protein unknown protein	-1.58081	0	2.79043	0	3.33735	0
AT1G68620		catalytic	-0.226359	1	2.9517	0	3.01057	0
AT1G33960		AIG1 (AVRRPT2-INDUCED GENE 1); GTP binding_ avirulence-responsive protein / avirulence induced gene (AIG1)	-1.8615	0	2.95434	0	3.55911	0
AT3G09270		ATGSTU8; glutathione transferase	-0.413435	1	3.00425	0	3.17774	0
AT5G48540		unknown protein_ 33 kDa secretory protein-related	-1.6749	0	3.01841	0	3.11261	0
AT2G43510		ATTI1_ trypsin inhibitor, putative	-0.573466	0.157217	3.03827	0	3.40656	0
AT1G21525		unknown protein	-1.12066	0	3.15887	0	3.20949	0
AT2G38240		unknown protein_ oxidoreductase, 2OG-Fe(II) oxygenase family protein	0.0398922	1	3.38773	0	3.61123	0
AT2G44240		unknown protein	-0.195157	1	3.43944	0	3.49284	0	*
AT1G74590		ATGSTU10; glutathione transferase	-0.750103	8.62331e-05	3.53551	0	3.60663	0
AT1G73260		endopeptidase inhibitor_ trypsin and protease inhibitor family protein / Kunitz family protein	-0.367287	1	4.77963	0	4.52846	0
