# Supplementary material for: Crosstalks between Myo-Inositol Metabolism, Programmed Cell Death and Basal Immunity in Arabidopsis
Source: PLoS One. 2009 Oct 8;4(10):e7364. doi: 10.1371/journal.pone.0007364 (PMC2754662; doi:10.1371/journal.pone.0007364)
Supplement: Table S3 — Differentially expressed genes in atips1-1 between SD and LD conditions. atips1-1 transcriptome under SD was compared to atips1-1 transcriptome under LD (SD/LD). Genes listed in this table were significantly up or down-regulated after transfer to LD, but were not differentially expressed in atips1-1 and Col-0. For each set of experiment, the log2 ratio (Ratio) for differential expression and P values (Pval) are indicated (See methods for details). Below is the legend for color codes used for ratios and P values. Cells highlighted in green correspond to significantly down-regulated genes, cells highlighted in red correspond to significantly up-regulated genes. Cells highlighted in black correspond to genes that are not significantly differentially expressed (i.e. Pval >5%). AGI numbers highlighted in green correspond to probes that match two different genes, in that case, the AGI number of the other target is indicated inthe second column. AGI numbers highlighted in gray correspond to unannotated genes. (0.18 MB DOC) [file pone.0007364.s011.xls]

## Sheet: Table S3
	0	1e-08	0.05	1
P values :
Ratio :
	-2.5	-1.5	-1	non diff		1	1.5	2.5
				0
Accession	Accession	Function	atips1-1
			SD/LD
			Ratio	Pval
AT5G02540		oxidoreductase_ short-chain dehydrogenase/reductase (SDR) family protein	-2.21168	0
AT5G16030		unknown protein	-2.01766	0
AT5G24470		APRR5 (PSEUDO-RESPONSE REGULATOR 5); transcription regulator_ pseudo-response regulator 5 (APRR5)	-1.98994	0
AT3G59400		GUN4	-1.98833	0
AT2G20750		ATEXPB1 (ARABIDOPSIS THALIANA EXPANSIN B1)	-1.86055	0
AT3G01060		unknown protein	-1.83467	0
AT4G27890		unknown protein_ nuclear movement family protein	-1.8043	0
AT1G19450		carbohydrate transporter/ sugar porter_ integral membrane protein, putative / sugar transporter family protein	-1.78102	0
AT1G58290		HEMA1; glutamyl-tRNA reductase_ glutamyl-tRNA reductase 1 / GluTR (HEMA1)	-1.76905	0
AT1G19960		unknown protein_expressed protein	-1.65354	0
AT2G26330		ER (ERECTA)_ leucine-rich repeat protein kinase, putative (ERECTA)	-1.6066	0
AT4G04340		unknown protein_ early-responsive to dehydration protein-related / ERD protein-related	-1.59291	0
AT4G29905		unknown protein	-1.58855	0
AT5G17460		unknown protein	-1.58313	0
AT3G02870		3prim(2prim),5prim-bisphosphate nucleotidase/ inositol or phosphatidylinositol phosphatase_ inositol-1(or 4)-monophosphatase, putative / inositol monophosphatase, putative / IMPase, putative	-1.53642	0
AT1G13650		unknown protein	-1.53262	0
AT5G47240		hydrolase_ MutT/nudix family protein	-1.50562	0
AT3G19720		ARC5 (ACCUMULATION AND REPLICATION OF CHLOROPLAST 5); GTP binding / GTPase_ dynamin family protein	-1.47466	0
AT1G20030		unknown protein_ pathogenesis-related thaumatin family protein	-1.44996	0
AT1G61520		LHCA3*1_ chlorophyll A-B binding protein / LHCI type III (LHCA3.1)	-1.44033	0
AT1G22850		unknown protein	-1.43936	0
AT5G57345		unknown protein	-1.43449	0
AT2G32100		unknown protein_ ovate protein-related	-1.43177	0
AT1G51940		kinase_ protein kinase family protein / peptidoglycan-binding LysM domain-containing protein	-1.40958	0
AT4G15560		CLA1 (CLOROPLASTOS ALTERADOS 1)_ 1-deoxy-D-xylulose 5-phosphate synthase, putative / 1-deoxyxylulose-5-phosphate synthase, putative / DXP-synthase, putative (DEF) (CLA1)	-1.40739	0
AT3G60290		oxidoreductase, acting on paired donors, with incorporation or reduction of molecular oxygen, 2-oxoglutarate as one donor, and incorporation of one atom each of oxygen into both donors_ oxidoreductase, 2OG-Fe(II) oxygenase family protein	-1.40064	0
AT2G42870		unknown protein	-1.39989	0
ATCG01050		NADH dehydrogenase subunit 4	-1.391	0
AT5G62350		enzyme inhibitor/ pectinesterase/ pectinesterase inhibitor_ invertase/pectin methylesterase inhibitor family protein / DC 1.2 homolog (FL5-2I22)	-1.38701	0
AT4G12980		dopamine beta-monooxygenase_ auxin-responsive protein, putative	-1.38576	0
AT1G52240		unknown protein	-1.37131	0
AT3G17040		HCF107 (HIGH CHLOROPHYLL FLUORESCENT 107)_ tetratricopeptide repeat (TPR)-containing protein	-1.34414	0
AT2G39920		acid phosphatase_ acid phosphatase class B family protein	-1.34256	0
AT1G30820		CTP synthase/ catalytic_ CTP synthase, putative / UTP--ammonia ligase, putative	-1.34094	0
AT4G36010		unknown protein_ pathogenesis-related thaumatin family protein	-1.34078	0
AT2G25080		ATGPX1 (GLUTATHIONE PEROXIDASE 1); glutathione peroxidase_ phospholipid hydroperoxide glutathione peroxidase, chloroplast / PHGPx (GPX1)	-1.33077	0
AT1G20650		ATP binding / protein kinase/ protein serine/threonine kinase/ protein-tyrosine kinase_ protein kinase family protein	-1.32893	0
AT2G43010		PIF4 (PHYTOCHROME INTERACTING FACTOR 4); DNA binding / transcription factor_ phytochrome-interacting factor 4 (PIF4) / basic helix-loop-helix protein 9 (bHLH9) / short under red-light 2 (SRL2)	-1.32801	0
AT2G45560		CYP76C1; heme binding / iron ion binding / monooxygenase	-1.31698	0
AT5G54585		unknown protein	-1.31504	0
AT4G32770		VTE1 (VITAMIN E DEFICIENT 1)_ tocopherol cyclase, chloroplast / vitamin E deficient 1 (VTE1) / sucrose export defective 1 (SXD1)	-1.31009	0
AT3G05640		catalytic/ protein phosphatase type 2C	-1.30933	0
AT1G64860		SIGA (SIGMA FACTOR A); DNA binding / DNA-directed RNA polymerase/ transcription factor_ RNA polymerase sigma subunit SigA (sigA) / sigma factor 1 (SIG1)	-1.30571	0
AT3G54900		CXIP1 (CAX INTERACTING PROTEIN 1)_ CAX-interacting protein 1 (CAXIP1)	-1.30024	0
AT3G62750		hydrolase, hydrolyzing O-glycosyl compounds_ glycosyl hydrolase family 1 protein	-1.29202	0
AT1G32220		unknown protein	-1.29183	0
AT1G70820		intramolecular transferase, phosphotransferases_ phosphoglucomutase, putative / glucose phosphomutase, putative	-1.28616	0
AT1G73480		catalytic/ hydrolase_ hydrolase, alpha/beta fold family protein	-1.27436	0
AT5G47370		HAT2; transcription factor_ homeobox-leucine zipper protein 2 (HAT2) / HD-ZIP protein 2	-1.27113	0
ATCG00130		ATP synthase CF0 B chain	-1.27099	0
AT4G21215		unknown protein	-1.26885	0
AT5G64820		unknown protein	-1.25661	0
AT1G71030		ATMYBL2; DNA binding / transcription factor_ myb family transcription factor	-1.25154	0
Nogene			-1.24895	0
AT5G64290		oxoglutarate:malate antiporter_ oxoglutarate/malate translocator, putative	-1.24509	0
AT1G70640		unknown protein_ octicosapeptide/Phox/Bem1p (PB1) domain-containing protein	-1.24443	0
AT5G49730		oxidoreductase_ ferric reductase-like transmembrane component family protein	-1.24404	0
AT3G61470		LHCA2; chlorophyll binding_ chlorophyll A-B binding protein (LHCA2)	-1.24392	0
AT4G35300		carbohydrate transporter/ nucleoside transporter/ sugar porter_ transporter-related	-1.24379	0
AT2G01918		unknown protein	-1.24078	0
AT1G78070		unknown protein_ WD-40 repeat family protein	-1.23589	0
AT5G35970		ATP binding / ATP-dependent helicase/ DNA binding_ DNA-binding protein, putative	-1.23371	0
AT1G51090		metal ion binding_ heavy-metal-associated domain-containing protein	-1.22692	0
AT3G28220		unknown protein_ meprin and TRAF homology domain-containing protein / MATH domain-containing protein	-1.22313	0
AT1G75280		unknown protein_ isoflavone reductase, putative	-1.2212	0
AT2G03850		unknown protein_ late embryogenesis abundant domain-containing protein / LEA domain-containing protein	-1.19479	0
AT5G14970		unknown protein	-1.19355	0
AT2G39930	AT2G39940	ATISA1/ISA1; alpha-amylase/ isoamylase COI1 (CORONATINE INSENSITIVE 1); ubiquitin-protein ligase	-1.18974	0
AT3G50970		XERO2_ dehydrin xero2 (XERO2) / low-temperature-induced protein LTI30 (LTI30)	-1.18886	0
AT1G30520		AMP binding / catalytic_ acyl-activating enzyme 14 (AAE14)	-1.18414	0
AT3G16520		UDP-glycosyltransferase	-1.18186	0
ATCG01110		NADH dehydrogenase subunit 7	-1.18019	0
AT1G51100		unknown protein	-1.17879	0
AT1G76790		O-methyltransferase_ O-methyltransferase family 2 protein	-1.17775	0
AT3G54660		GR (GLUTATHIONE REDUCTASE); glutathione-disulfide reductase_ gluthatione reductase, chloroplast	-1.17727	0
AT5G42250		oxidoreductase/ zinc ion binding_ alcohol dehydrogenase, putative	-1.17642	0
AT4G33890		unknown protein	-1.17431	0
AT1G70610		ATTAP1; ATPase, coupled to transmembrane movement of substances_ ABC transporter (TAP1)	-1.17139	0
AT1G78570	AT1G78580	RHM1; NAD binding / catalytic ATTPS1 (TREHALOSE-6-PHOSPHATE SYNTHASE); transferase, transferring glycosyl groups	-1.17019	0
AT2G34460		unknown protein_ flavin reductase-related	-1.16833	0
AT5G54190		PORA; oxidoreductase/ protochlorophyllide reductase_ protochlorophyllide reductase A, chloroplast / PCR A / NADPH-protochlorophyllide oxidoreductase A (PORA)	-1.16517	0
AT3G26570		PHT2;1_ phosphate transporter family protein	-1.15776	0
AT1G31330		unknown protein_ photosystem I reaction center subunit III family protein	-1.15764	0
AT4G04640		ATPC1_ ATP synthase gamma chain 1, chloroplast (ATPC1)	-1.15388	0
AT5G49870		unknown protein_ jacalin lectin family protein	-1.15139	0
AT5G59130		peptidase/ subtilase	-1.14602	5.58553e-12
AT1G10060		branched-chain-amino-acid transaminase/ catalytic_ branched-chain amino acid aminotransferase 1 / branched-chain amino acid transaminase 1 (BCAT1)	-1.13742	5.58553e-12
AT4G36530		catalytic/ hydrolase_ hydrolase, alpha/beta fold family protein	-1.13688	5.58553e-12
AT1G79460		GA2 (GA REQUIRING 2); ent-kaurene synthase_ ent-kaurene synthase / ent-kaurene synthetase B (KS) (GA2)	-1.13183	1.11711e-11
AT2G22230	AT2G22240	3-hydroxyacyl-[acyl-carrier protein] dehydratase/ catalytic inositol-3-phosphate synthase	-1.12724	1.11711e-11
AT1G20810		FK506 binding / peptidyl-prolyl cis-trans isomerase_ immunophilin / FKBP-type peptidyl-prolyl cis-trans isomerase family protein	-1.12574	1.11711e-11
AT1G09390		carboxylic ester hydrolase/ hydrolase, acting on ester bonds_ GDSL-motif lipase/hydrolase family protein	-1.12283	1.67566e-11
AT1G18870		isochorismate synthase_ isochorismate synthase, putative / isochorismate mutase, putative	-1.11814	2.23421e-11
AT4G31290		unknown protein_ ChaC-like family protein	-1.11194	2.79277e-11
AT4G04320	AT4G04330	malonyl-CoA decarboxylase unknown protein	-1.10643	3.90987e-11
AT1G35420		hydrolase_ dienelactone hydrolase family protein	-1.10263	5.02698e-11
AT5G67260		CYCD3;2; cyclin-dependent protein kinase	-1.10208	5.02698e-11
ATCG00680		photosystem II 47 kDa protein	-1.09749	6.70264e-11
ATCG00020		photosystem II protein D1	-1.09448	7.81974e-11
AT5G02540		oxidoreductase_ short-chain dehydrogenase/reductase (SDR) family protein	-1.09107	9.4954e-11
AT2G21050		amino acid permease/ transporter	-1.09021	1.0054e-10
AT2G34420		LHB1B2_ chlorophyll A-B binding protein / LHCII type I (LHB1B2)	-1.08867	1.11711e-10
AT4G35250		unknown protein_ vestitone reductase-related	-1.08613	1.28467e-10
AT5G53580		aldo-keto reductase/ oxidoreductase	-1.08534	1.34053e-10
AT2G06510	AT2G06520	DNA binding / nucleic acid binding unknown protein	-1.08071	1.73151e-10
AT4G31780		MGD1 (MONOGALACTOSYLDIACYLGLYCEROL SYNTHASE 1); 1,2-diacylglycerol 3-beta-galactosyltransferase	-1.07427	2.51349e-10
AT3G62550		unknown protein_ universal stress protein (USP) family protein	-1.06938	3.35132e-10
AT4G33630		unknown protein	-1.0649	4.30086e-10
AT1G23080		PIN7 (PIN-FORMED 7); auxin:hydrogen symporter_ auxin efflux carrier protein, putative	-1.06426	4.46843e-10
AT1G14580		nucleic acid binding / transcription factor/ zinc ion binding_ zinc finger (C2H2 type) family protein	-1.05279	8.43415e-10
AT1G34680		unknown protein_ pseudogene, ribosomal maturase	-1.0472	1.15062e-09
AT1G29700		unknown protein	-1.04549	1.26233e-09
AT3G27050		unknown protein	-1.04444	1.34053e-09
AT4G27240		nucleic acid binding / transcription factor/ zinc ion binding_ zinc finger (C2H2 type) family protein	-1.04246	1.49134e-09
AT5G19760		binding / oxidative phosphorylation uncoupler_ dicarboxylate/tricarboxylate carrier (DTC)	-1.03669	2.04989e-09
AT5G16000		kinase_ leucine-rich repeat family protein / protein kinase family protein	-1.0344	2.318e-09
AT1G18810		unknown protein_ phytochrome kinase substrate-related	-1.03409	2.36268e-09
AT3G56650		unknown protein_ thylakoid lumenal 20 kDa protein	-1.02562	3.74231e-09
AT5G50280		EMB1006_ pentatricopeptide (PPR) repeat-containing protein	-1.02218	4.50752e-09
AT4G38370		catalytic_ phosphoglycerate/bisphosphoglycerate mutase family protein	-1.02066	4.89293e-09
AT3G02660		ATP binding / RNA binding / tRNA ligase/ tyrosine-tRNA ligase_ tRNA synthetase class I (W and Y) family protein	-1.01142	8.032e-09
AT5G38140		DNA binding / transcription factor_ histone-like transcription factor (CBF/NF-Y) family protein	-1.00851	9.37811e-09
AT4G17460		HAT1; DNA binding / transcription factor_ homeobox-leucine zipper protein 1 (HAT1) / HD-ZIP protein 1	-1.00509	1.12548e-08
AT4G32280		IAA29; transcription factor_ auxin-responsive AUX/IAA family protein	-1.00219	1.3126e-08
AT2G42380		DNA binding / transcription factor_ bZIP transcription factor family protein	-1.00126	1.37907e-08
AT5G44190		GLK2 (GOLDEN2-LIKE 2); DNA binding / transcription factor_ myb family transcription factor (GLK2)	-0.999697	1.49748e-08
AT1G65230		unknown protein	-0.996918	1.73431e-08
AT2G37585		acetylglucosaminyltransferase_ glycosyltransferase family 14 protein / core-2/I-branching enzyme family protein	-0.996548	1.76838e-08
AT1G18620		unknown protein	-0.992343	2.20573e-08
AT5G57170		unknown protein_ macrophage migration inhibitory factor family protein / MIF family protein	-0.989316	2.58498e-08
AT3G23070	AT3G23080	unknown protein unknown protein	-0.98805	2.76205e-08
AT4G15110		CYP97B3; heme binding / iron ion binding / monooxygenase/ oxygen binding	-0.986775	2.95195e-08
AT1G72030	AT1G72040	N-acetyltransferase ATP binding / phosphotransferase, alcohol group as acceptor	-0.976329	5.07725e-08
AT3G18680		uridylate kinase_ aspartate/glutamate/uridylate kinase family protein	-0.975772	5.22527e-08
AT1G75470		ATPUP15; purine transporter_ purine permease-related	-0.974911	5.46321e-08
AT3G62630		unknown protein	-0.972813	6.08655e-08
AT5G56600		PRF3 (PROFILIN 3); actin binding_ profilin 5 (PRO5) (PRF3)	-0.972124	6.30607e-08
AT1G60400		unknown protein_ F-box family protein	-0.971641	6.46469e-08
AT4G30660		unknown protein_ hydrophobic protein, putative / low temperature and salt responsive protein, putative	-0.970391	6.89366e-08
AT1G06040		STO (SALT TOLERANCE); transcription factor/ zinc ion binding_ zinc finger (B-box type) family protein / salt-tolerance protein (STO)	-0.970143	6.98192e-08
AT1G22590		transcription factor_ MADS-box family protein	-0.968818	7.47288e-08
AT1G72540		ATP binding / kinase/ protein kinase/ protein serine/threonine kinase/ protein-tyrosine kinase	-0.967011	8.19789e-08
AT5G35170		ATP binding / nucleotide kinase/ phosphotransferase, phosphate group as acceptor_ adenylate kinase family protein	-0.96535	8.92456e-08
AT1G74880		NDH-O	-0.96271	1.02109e-07
AT3G55250		unknown protein	-0.960293	1.15481e-07
AT1G74960		FAB1 (FATTY ACID BIOSYNTHESIS 1); fatty-acid synthase_ 3-ketoacyl-ACP synthase, putative	-0.960175	1.16179e-07
AT4G21750		ATML1 (MERISTEM LAYER 1); DNA binding_ L1 specific homeobox gene (ML1) / ovule-specific homeobox protein A20	-0.959532	1.20033e-07
AT5G44680		DNA-3-methyladenine glycosylase I_ methyladenine glycosylase family protein	-0.959434	1.20631e-07
AT2G39250		SNZ (SCHNARCHZAPFEN); DNA binding / transcription factor_ AP2 domain-containing transcription factor, putative	-0.95827	1.2797e-07
AT5G01530		chlorophyll binding_ chlorophyll A-B binding protein CP29 (LHCB4)	-0.955749	1.45414e-07
AT1G15500		ATP:ADP antiporter_ chloroplast ADP, ATP carrier protein, putative / ADP, ATP translocase, putative / adenine nucleotide translocase, putative	-0.955069	1.50502e-07
AT5G36120		unknown protein_ YGGT family protein	-0.95397	1.59093e-07
AT3G25410		bile acid:sodium symporter/ transporter_ bile acid:sodium symporter family protein	-0.95127	1.82312e-07
AT5G03760		ATCSLA09 (RESISTANT TO AGROBACTERIUM TRANSFORMATION 4); transferase, transferring glycosyl groups_ glycosyl transferase family 2 protein	-0.950587	1.88685e-07
AT2G31860		poly(ADP-ribose) glycohydrolase_ pseudogene, poly (ADP-ribose) glycohydrolase, putative	-0.948787	2.06564e-07
AT1G54820		ATP binding / kinase/ protein kinase/ protein serine/threonine kinase/ protein-tyrosine kinase	-0.945385	2.45009e-07
AT5G46600		unknown protein	-0.944568	2.55231e-07
AT3G20230		structural constituent of ribosome_ 50S ribosomal protein L18 family	-0.939092	3.35428e-07
AT2G07600		unknown protein_ pseudogene, NADH dehydrogenase	-0.935543	4.0008e-07
AT5G66620		zinc ion binding_ LIM domain-containing protein	-0.935097	4.09034e-07
AT3G09210		transcriptional elongation regulator_ KOW domain-containing transcription factor family protein	-0.934351	4.24422e-07
AT2G43630		unknown protein	-0.933532	4.41972e-07
AT1G32550		electron carrier/ electron transporter/ iron ion binding_ ferredoxin family protein	-0.932574	4.63426e-07
AT3G56010		unknown protein	-0.931327	4.92856e-07
AT2G22830		oxidoreductase_ squalene monooxygenase, putative / squalene epoxidase, putative	-0.928867	5.56403e-07
AT2G17230		unknown protein_ phosphate-responsive 1 family protein	-0.926231	6.33416e-07
AT3G50740		UDP-glycosyltransferase/ transferase, transferring glycosyl groups	-0.925144	6.68108e-07
AT1G49720	AT1G49730	ABF1 (ABSCISIC ACID RESPONSIVE ELEMENT-BINDING FACTOR 1); DNA binding / transcription factor/ transcriptional activator kinase	-0.924511	6.89176e-07
AT4G09730		ATP binding / ATP-dependent helicase/ helicase/ nucleic acid binding_ DEAD/DEAH box helicase, putative	-0.923223	7.34056e-07
AT1G79600		unknown protein_ ABC1 family protein	-0.922414	7.63687e-07
AT1G16350		IMP dehydrogenase/ catalytic_ inosine-5prim-monophosphate dehydrogenase, putative	-0.922268	7.69145e-07
AT2G13440		disulfide oxidoreductase/ oxidoreductase_ glucose-inhibited division family A protein	-0.921255	8.0821e-07
AT1G27130		ATGSTU13 (GLUTATHIONE S-TRANSFERASE 12); glutathione transferase	-0.921002	8.18253e-07
AT4G24090		unknown protein	-0.917809	9.56081e-07
AT5G27390		unknown protein	-0.917591	9.66264e-07
AT3G19170		ATPREP1/ATZNMP; metalloendopeptidase_ peptidase M16 family protein / insulinase family protein	-0.916413	1.02323e-06
AT5G22920		ubiquitin-protein ligase/ zinc ion binding_ zinc finger (C3HC4-type RING finger) family protein	-0.911768	1.28171e-06
ATCG01060	ATCG01050	photosystem I subunit VII / NADH dehydrogenase subunit 4 /_	-0.911004	1.32994e-06
AT3G04260		DNA binding_ SAP domain-containing protein	-0.908319	1.51394e-06
AT2G31380	AT2G31390	STH; transcription factor/ zinc ion binding kinase/ ribokinase	-0.907642	1.56408e-06
ATCG01050		NADH dehydrogenase subunit 4	-0.907155	1.60122e-06
AT5G32450		nucleic acid binding_ RNA recognition motif (RRM)-containing protein	-0.905874	1.70298e-06
AT1G47580		catalytic/ lipoyltransferase_ lipoyltransferase, putative	-0.905672	1.71956e-06
AT1G32440		pyruvate kinase	-0.905245	1.75522e-06
AT2G22980		SCPL13; catalytic/ serine carboxypeptidase	-0.902981	1.95661e-06
AT4G31850		PGR3_ pentatricopeptide (PPR) repeat-containing protein	-0.901006	2.15063e-06
ATCG00670		ATP-dependent Clp protease proteolytic subunit	-0.900568	2.19616e-06
ATCG01010		NADH dehydrogenase subunit 5	-0.899364	2.32614e-06
AT3G20230		structural constituent of ribosome_ 50S ribosomal protein L18 family	-0.896146	2.71163e-06
ATCG00050		ribosomal protein S16	-0.894381	2.94889e-06
AT2G28800		ALB3 (ALBINO 3); protein translocase_ chloroplast membrane protein (ALBINO3)	-0.894327	2.95645e-06
AT1G70420		unknown protein	-0.892993	3.14973e-06
ATCG01070	ATCG01060	NADH dehydrogenase subunit 4L / photosystem I subunit VII /_	-0.89207	3.29046e-06
AT4G02850		catalytic_ phenazine biosynthesis PhzC/PhzF family protein	-0.890134	3.60619e-06
AT3G58610		ketol-acid reductoisomerase_ ketol-acid reductoisomerase	-0.888875	3.8272e-06
AT4G32570		unknown protein	-0.888402	3.91356e-06
AT5G60850		OBP4; DNA binding / transcription factor_ Dof-type zinc finger domain-containing protein	-0.887759	4.03404e-06
AT1G32090		unknown protein_ early-responsive to dehydration protein-related / ERD protein-related	-0.886641	4.25231e-06
AT5G61410		RPE; ribulose-phosphate 3-epimerase_ ribulose-phosphate 3-epimerase, chloroplast, putative / pentose-5-phosphate 3-epimerase, putative	-0.883609	4.90366e-06
AT4G09350		heat shock protein binding / unfolded protein binding_ DNAJ heat shock N-terminal domain-containing protein	-0.883588	4.9086e-06
AT5G62280		unknown protein	-0.881688	5.36588e-06
AT3G03780		5-methyltetrahydropteroyltriglutamate-homocysteine S-methyltransferase	-0.880565	5.65551e-06
AT3G23805		RALFL24 (RALF-LIKE 24)	-0.880523	5.66656e-06
AT3G48610		hydrolase, acting on ester bonds_ phosphoesterase family protein	-0.880116	5.77536e-06
AT2G47890		transcription factor/ zinc ion binding_ zinc finger (B-box type) family protein	-0.880069	5.78826e-06
AT5G57700		unknown protein_ BNR/Asp-box repeat family protein	-0.877966	6.38537e-06
AT5G52970		unknown protein_ thylakoid lumen 15.0 kDa protein	-0.87774	6.45305e-06
AT2G29690		ASA2; anthranilate synthase_ anthranilate synthase, alpha subunit, component I-2 (ASA2)	-0.876992	6.68224e-06
AT1G55480		protein binding	-0.876949	6.69549e-06
AT1G28100	AT1G28110	unknown protein SCPL45; catalytic/ serine carboxypeptidase	-0.875832	7.05323e-06
AT1G12750		unknown protein_ rhomboid family protein	-0.875626	7.12106e-06
AT2G04360		unknown protein	-0.874371	7.54887e-06
AT5G20220		nucleic acid binding_ zinc knuckle (CCHC-type) family protein	-0.873923	7.70765e-06
AT5G40380		kinase	-0.872805	8.11819e-06
AT2G35260		unknown protein	-0.871792	8.50854e-06
AT3G08010		unknown protein	-0.869947	9.26736e-06
AT1G14290		catalytic_ acid phosphatase, putative	-0.869931	9.27385e-06
ATCG00180			-0.869576	9.42749e-06
Nogene			-0.869517	9.45316e-06
AT5G46220		unknown protein	-0.868988	9.6872e-06
AT4G16400	AT4G16410	unknown protein unknown protein	-0.868728	9.80418e-06
AT3G61260		binding_ DNA-binding family protein / remorin family protein	-0.868546	9.88679e-06
AT3G16140		unknown protein_ photosystem I reaction center subunit VI, chloroplast, putative / PSI-H, putative (PSAH1)	-0.867885	1.01933e-05
AT5G53860		EMB2737	-0.867715	1.02736e-05
AT1G28100	AT1G28110	unknown protein SCPL45; catalytic/ serine carboxypeptidase	-0.867247	1.04976e-05
AT5G45820		CIPK20 (CBL-INTERACTING PROTEIN KINASE 20); kinase_ CBL-interacting protein kinase 20 (CIPK20)	-0.866389	1.09208e-05
AT5G64320		unknown protein_ pentatricopeptide (PPR) repeat-containing protein	-0.865665	1.1291e-05
AT4G32330		unknown protein	-0.865613	1.13181e-05
AT1G75460		ATP-dependent peptidase_ ATP-dependent protease La (LON) domain-containing protein	-0.865538	1.13576e-05
AT1G14240		hydrolase_ nucleoside phosphatase family protein / GDA1/CD39 family protein	-0.865373	1.1444e-05
AT3G01370		unknown protein	-0.863734	1.23395e-05
AT5G55230		unknown protein_ microtubule associated protein (MAP65/ASE1) family protein	-0.863466	1.2492e-05
AT1G71260		unknown protein	-0.863437	1.25091e-05
AT1G72500		unknown protein_ inter-alpha-trypsin inhibitor heavy chain-related	-0.862264	1.32005e-05
AT1G67510		ATP binding / kinase/ protein serine/threonine kinase_ leucine-rich repeat family protein	-0.860472	1.43297e-05
AT1G19800		TGD1 (TRIGALACTOSYLDIACYLGLYCEROL 1)	-0.860205	1.4506e-05
AT1G05385		unknown protein_ photosystem II 11 kDa protein-related	-0.860095	1.45794e-05
AT3G09580		oxidoreductase_ amine oxidase family protein	-0.859686	1.48541e-05
AT1G52670		binding_ biotin/lipoyl attachment domain-containing protein	-0.856946	1.68337e-05
AT3G10070		TAFII58_ transcription initiation factor IID (TFIID) subunit A family protein	-0.855841	1.77024e-05
AT5G14260		unknown protein_ SET domain-containing protein	-0.855184	1.824e-05
AT1G10670		ACLA-1	-0.854992	1.84003e-05
AT1G53670		unknown protein_ transcription factor-related	-0.854692	1.8653e-05
AT3G60390		HAT3; transcription factor_ homeobox-leucine zipper protein 3 (HAT3) / HD-ZIP protein 3	-0.852834	2.02949e-05
AT5G52010		nucleic acid binding / transcription factor/ zinc ion binding_ zinc finger (C2H2 type) family protein	-0.850702	2.23544e-05
AT1G65260		unknown protein_ PspA/IM30 family protein	-0.849923	2.31561e-05
AT4G14300		RNA binding / nucleic acid binding_ heterogeneous nuclear ribonucleoprotein, putative / hnRNP, putative	-0.849699	2.33921e-05
AT1G73870		transcription factor/ zinc ion binding_ zinc finger (B-box type) family protein	-0.849058	2.4079e-05
AT1G22700		unknown protein_ tetratricopeptide repeat (TPR)-containing protein	-0.848335	2.48785e-05
AT1G15290		unknown protein_ tetratricopeptide repeat (TPR)-containing protein	-0.848331	2.4883e-05
AT1G06690		aldo-keto reductase/ oxidoreductase	-0.84817	2.50646e-05
AT1G23400		unknown protein	-0.846976	2.64517e-05
AT4G38860		unknown protein_ auxin-responsive protein, putative	-0.846927	2.65099e-05
AT3G18850		LPAT5; acyltransferase_ phospholipid/glycerol acyltransferase family protein	-0.843655	3.07152e-05
AT2G22650		oxidoreductase_ FAD-dependent oxidoreductase family protein	-0.843493	3.09396e-05
AT1G52340		ABA2 (ABA DEFICIENT 2); oxidoreductase_ short-chain dehydrogenase/reductase (SDR) family protein	-0.842826	3.18793e-05
AT1G75350		EMB2184; structural constituent of ribosome_ ribosomal protein L31 family protein	-0.842761	3.1972e-05
AT4G34920		phospholipase C_ 1-phosphatidylinositol phosphodiesterase-related	-0.841826	3.33417e-05
AT2G38040		CAC3; acetyl-CoA carboxylase_ acetyl co-enzyme A carboxylase carboxyltransferase alpha subunit family	-0.840741	3.50011e-05
ATCG01080		NADH dehydrogenase subunit 6	-0.837217	4.09685e-05
AT5G56100		unknown protein_ glycine-rich protein / oleosin	-0.837043	4.12886e-05
AT5G57440		GS1; catalytic/ hydrolase_ haloacid dehalogenase-like hydrolase family protein	-0.8362	4.2868e-05
AT3G19680		unknown protein	-0.835753	4.37297e-05
AT3G58140		ATP binding / phenylalanine-tRNA ligase_ phenylalanyl-tRNA synthetase class IIc family protein	-0.835255	4.47104e-05
AT5G15520		structural constituent of ribosome_ 40S ribosomal protein S19 (RPS19B)	-0.835202	4.48149e-05
AT3G14100	AT3G14110	mRNA 3prim-UTR binding FLU (FLUORESCENT IN BLUE LIGHT)	-0.83459	4.60512e-05
AT3G05900		unknown protein_ neurofilament protein-related	-0.83416	4.69401e-05
AT2G34310		unknown protein	-0.833784	4.77308e-05
AT3G52840		beta-galactosidase_ beta-galactosidase, putative / lactase, putative	-0.833482	4.83741e-05
AT4G21960		PRXR1; peroxidase_ peroxidase 42 (PER42) (P42) (PRXR1)	-0.832598	5.0309e-05
AT4G20360		ATP binding / GTP binding / translation elongation factor_ elongation factor Tu / EF-Tu (TUFA)	-0.831673	5.24153e-05
AT3G24515		ubiquitin conjugating enzyme/ ubiquitin-like activating enzyme_ ubiquitin-conjugating enzyme, putative	-0.831318	5.32466e-05
AT2G30695		unknown protein	-0.830698	5.47283e-05
AT5G55620		unknown protein	-0.82977	5.70212e-05
AT5G09995		unknown protein	-0.829643	5.7341e-05
AT2G39870		unknown protein	-0.829377	5.80189e-05
AT3G02450		ATP binding / ATPase/ nucleoside-triphosphatase/ nucleotide binding_ cell division protein ftsH, putative	-0.827612	6.27217e-05
AT1G27210		unknown protein	-0.82721	6.38419e-05
AT5G63100		S-adenosylmethionine-dependent methyltransferase	-0.826676	6.53631e-05
AT3G19220		unknown protein	-0.82666	6.54084e-05
AT1G75820		CLV1 (CLAVATA 1); ATP binding / kinase/ protein serine/threonine kinase_ CLAVATA1 receptor kinase (CLV1)	-0.826414	6.61195e-05
AT1G77090		unknown protein_ thylakoid lumenal 29.8 kDa protein	-0.826284	6.65018e-05
ATCG01130			-0.824927	7.05902e-05
AT4G14890		electron carrier/ electron transporter/ iron ion binding_ ferredoxin family protein	-0.824875	7.07526e-05
AT4G39030	AT4G39040	EDS5 (ENHANCED DISEASE SUSCEPTIBILITY 5); antiporter/ transporter unknown protein	-0.824224	7.28058e-05
AT4G24670		carbon-sulfur lyase_ alliinase family protein	-0.822582	7.82469e-05
AT1G77670		1-aminocyclopropane-1-carboxylate synthase/ transaminase/ transferase, transferring nitrogenous groups_ aminotransferase class I and II family protein	-0.821425	8.2315e-05
AT5G60920		COB (COBRA)_ phytochelatin synthetase, putative / COBRA cell expansion protein COB, putative	-0.820737	8.48311e-05
AT5G50375		CPI1 (CYCLOPROPYL ISOMERASE)_ cyclopropyl isomerase (CPI1)	-0.820634	8.52121e-05
AT3G11490		Rac GTPase activator	-0.820254	8.66434e-05
AT2G19860		ATHXK2 (HEXOKINASE 2); ATP binding / hexokinase_ hexokinase 2 (HXK2)	-0.820033	8.74833e-05
AT3G02730		electron transporter/ thiol-disulfide exchange intermediate_ thioredoxin, putative	-0.820021	8.75279e-05
AT1G53730		ATP binding / protein kinase/ protein serine/threonine kinase/ protein-tyrosine kinase_ leucine-rich repeat transmembrane protein kinase, putative	-0.819304	9.03125e-05
AT3G16950		LPD1 (LIPOAMIDE DEHYDROGENASE 1); FAD binding / dihydrolipoyl dehydrogenase/ disulfide oxidoreductase/ oxidoreductase_ dihydrolipoamide dehydrogenase 1, plastidic / lipoamide dehydrogenase 1 (PTLPD1)	-0.817592	9.73201e-05
AT1G17220		GTP binding / translation initiation factor_ translation initiation factor IF-2, chloroplast, putative	-0.817115	9.93641e-05
AT1G69330		protein binding / ubiquitin-protein ligase/ zinc ion binding_ zinc finger (C3HC4-type RING finger) family protein	-0.817113	9.93705e-05
AT5G14450		carboxylic ester hydrolase/ hydrolase, acting on ester bonds_ GDSL-motif lipase/hydrolase family protein	-0.815769	0.000105357
AT1G13280		AOC4_ allene oxide cyclase family protein	-0.813809	0.000114725
AT1G80480		unknown protein_ PRLI-interacting factor L, putative	-0.813394	0.00011681
AT4G32260		hydrolase, acting on acid anhydrides, catalyzing transmembrane movement of substances_ ATP synthase family	-0.812426	0.000121815
AT4G21770		RNA binding / pseudouridine synthase/ pseudouridylate synthase_ pseudouridine synthase family protein	-0.812083	0.000123639
AT1G56500		catalytic/ hydrolase_ haloacid dehalogenase-like hydrolase family protein	-0.810036	0.000135087
AT5G47770		FPS1 (FARNESYL DIPHOSPHATE SYNTHASE 1); dimethylallyltranstransferase/ geranyltranstransferase_ farnesyl pyrophosphate synthetase 1, mitochondrial (FPS1) / FPP synthetase 1 / farnesyl diphosphate synthase 1	-0.809804	0.000136447
AT3G10360		RNA binding_ pumilio/Puf RNA-binding domain-containing protein	-0.809761	0.000136697
AT3G19480		amino acid binding / oxidoreductase, acting on the CH-OH group of donors, NAD or NADP as acceptor / phosphoglycerate dehydrogenase_ D-3-phosphoglycerate dehydrogenase, putative / 3-PGDH, putative	-0.809539	0.000138015
AT1G03310		ATISA2/DBE1/ISA2; alpha-amylase_ isoamylase, putative / starch debranching enzyme, putative	-0.809082	0.00014077
AT5G14410		unknown protein	-0.807571	0.000150243
AT3G59870		unknown protein	-0.806439	0.000157745
AT5G07590		unknown protein_ WD-40 repeat protein family	-0.805768	0.000162364
AT2G20990		unknown protein_ C2 domain-containing protein (sytA)	-0.804118	0.000174292
AT1G29760		unknown protein	-0.803772	0.000176894
AT1G47670		amino acid permease	-0.802627	0.000185793
AT3G55240		unknown protein	-0.802202	0.000189208
AT3G54400		pepsin A_ aspartyl protease family protein	-0.801173	0.000197723
AT5G01920		STN8; ATP binding / kinase/ protein kinase/ protein serine/threonine kinase_ protein kinase family protein	-0.80111	0.000198258
AT2G35450		aminocarboxymuconate-semialdehyde decarboxylase/ hydrolase_ amidohydrolase family	-0.800796	0.000200938
AT4G01130		carboxylic ester hydrolase/ hydrolase, acting on ester bonds_ acetylesterase, putative	-0.800637	0.000202302
AT1G80770		PDE318; GTP binding	-0.799989	0.00020798
AT1G75210		5prim-nucleotidase	-0.79824	0.000224096
AT5G23900		structural constituent of ribosome_ 60S ribosomal protein L13 (RPL13D)	-0.797187	0.000234371
AT5G35360		CAC2_ acetyl-CoA carboxylase, biotin carboxylase subunit (CAC2)	-0.796951	0.000236734
AT5G52440		HCF106_ HCF106 protein	-0.796701	0.000239263
AT5G40480		EMB3012	-0.796567	0.000240628
AT1G05210		unknown protein	-0.795476	0.000252054
AT4G35320		unknown protein	-0.795061	0.000256534
AT4G27120		unknown protein	-0.794042	0.000267865
AT1G70230		unknown protein	-0.79393	0.000269136
AT1G08200		AXS2 (UDP-D-APIOSE/UDP-D-XYLOSE SYNTHASE 2)	-0.793865	0.000269878
AT3G10230		LYC (LYCOPENE CYCLASE); lycopene beta cyclase	-0.793677	0.000272047
AT5G64110		peroxidase	-0.791514	0.000298127
AT2G25605		unknown protein	-0.791496	0.000298346
AT4G02500		transferase/ transferase, transferring glycosyl groups_ galactosyl transferase GMA12/MNN10 family protein	-0.791319	0.000300586
AT2G37600		structural constituent of ribosome_ 60S ribosomal protein L36 (RPL36A)	-0.790382	0.000312725
AT3G27740		CARA (CARBAMOYL PHOSPHATE SYNTHETASE A); ATP binding / carbamoyl-phosphate synthase (glutamine-hydrolyzing)/ carbamoyl-phosphate synthase/ catalytic_ carbamoyl-phosphate synthase (glutamine-hydrolyzing) (CARA) / glutamine-dependent carbamoyl-phosphate synthase small subunit	-0.79038	0.00031275
AT1G73170		ATP binding / ATP-dependent peptidase/ nucleoside-triphosphatase/ nucleotide binding / serine-type endopeptidase	-0.789201	0.000328697
AT2G38700		MVD1_ mevalonate diphosphate decarboxylase (MVD1)	-0.788657	0.000336321
AT1G62250		unknown protein	-0.787916	0.000346975
AT3G61430		PIP1A; water channel_ plasma membrane intrinsic protein 1A (PIP1A) / aquaporin PIP1.1 (PIP1.1) (AQ1)	-0.787015	0.000360382
AT2G21960	AT2G21970	unknown protein SEP2 (STRESS ENHANCED PROTEIN 2)	-0.786952	0.000361335
AT4G18270		ATTRANS11; catalytic_ glycosyl transferase family 4 protein	-0.786824	0.000363289
AT5G57035	AT5G57040	ATP binding / kinase/ protein kinase/ protein serine/threonine kinase/ protein-tyrosine kinase/ ubiquitin-protein ligase catalytic/ lactoylglutathione lyase	-0.786779	0.000363974
AT3G19340		unknown protein	-0.786436	0.000369266
AT3G11950		prenyltransferase/ zinc ion binding_ UbiA prenyltransferase family protein	-0.785714	0.000380632
AT2G27680		aldo-keto reductase/ oxidoreductase	-0.785284	0.00038756
AT5G13280		AK-LYS1_ aspartate kinase	-0.784639	0.00039819
AT4G14210		PDS3 (PHYTOENE DESATURASE)_ phytoene dehydrogenase, chloroplast / phytoene desaturase (PDS)	-0.783296	0.000421228
AT3G02720		hydrolase, acting on glycosyl bonds_ DJ-1 family protein / protease-related	-0.782621	0.000433301
AT3G29320	AT3G29330	phosphorylase/ transferase, transferring glycosyl groups unknown protein	-0.781964	0.000445362
AT5G46110		APE2 (ACCLIMATION OF PHOTOSYNTHESIS TO ENVIRONMENT); antiporter/ triose-phosphate transporter_ phosphate/triose-phosphate translocator, putative	-0.781118	0.000461375
AT2G48020		carbohydrate transporter/ sugar porter	-0.780658	0.00047032
AT1G31817		structural constituent of ribosome_ chloroplast 30S ribosomal protein S11, putative	-0.780487	0.00047368
AT5G63040		unknown protein	-0.777489	0.000536654
AT3G15690		unknown protein_ biotin carboxyl carrier protein of acetyl-CoA carboxylase-related	-0.776606	0.000556718
AT1G34770	AT1G34780	unknown protein ATAPRL4; electron transporter	-0.773464	0.000634138
AT1G79500		KDSA; 3-deoxy-8-phosphooctulonate synthase_ 2-dehydro-3-deoxyphosphooctonate aldolase / phospho-2-dehydro-3-deoxyoctonate aldolase / 3-deoxy-D-manno-octulosonic acid 8-phosphate synthetase (KDSA)	-0.773236	0.000640128
AT1G62740	AT1G62750	unknown protein GTP binding / translation elongation factor/ translation factor, nucleic acid binding	-0.772352	0.000663945
AT1G73885		unknown protein	-0.771579	0.00068548
AT1G10760		SEX1 (STARCH EXCESS 1)_ starch excess protein (SEX1)	-0.771183	0.000696761
AT3G23070		unknown protein	-0.770515	0.000716222
AT3G59840		unknown protein	-0.769322	0.000752289
AT3G61550		protein binding / ubiquitin-protein ligase/ zinc ion binding_ zinc finger (C3HC4-type RING finger) family protein	-0.768936	0.00076434
AT2G24230		ATP binding / protein kinase/ protein serine/threonine kinase/ protein-tyrosine kinase_ leucine-rich repeat transmembrane protein kinase, putative	-0.767621	0.000806764
AT4G30110		HMA2; cadmium-transporting ATPase_ ATPase E1-E2 type family protein / haloacid dehalogenase-like hydrolase family protein / heavy-metal-associated domain-containing protein	-0.767143	0.000822754
AT5G63050	AT5G63060	EMB2759 transporter	-0.76669	0.000838215
AT1G36390		adenyl-nucleotide exchange factor/ chaperone binding / protein homodimerization_ co-chaperone grpE family protein	-0.766338	0.000850387
AT4G02920		unknown protein	-0.765244	0.000889374
AT4G32320		L-ascorbate peroxidase/ peroxidase_ peroxidase family protein	-0.761897	0.0010197
AT1G56230		unknown protein	-0.761837	0.00102218
AT5G43050		unknown protein	-0.760902	0.00106189
AT5G40610		glycerol-3-phosphate dehydrogenase (NAD+)/ oxidoreductase, acting on CH-OH group of donors_ glycerol-3-phosphate dehydrogenase (NAD+) / GPDH	-0.760667	0.0010721
AT1G73530		RNA binding / nucleic acid binding_ RNA recognition motif (RRM)-containing protein	-0.760175	0.00109378
AT4G13800		unknown protein_ permease-related	-0.759967	0.00110308
AT3G01550		antiporter/ triose-phosphate transporter_ triose phosphate/phosphate translocator, putative	-0.759251	0.00113566
Nogene			-0.758723	0.00116031
AT5G50100		unknown protein	-0.758099	0.00119008
AT1G02110		unknown protein_ proline-rich family protein	-0.757179	0.00123531
AT2G38780		unknown protein	-0.756868	0.00125097
AT3G58120		transcription factor_ bZIP transcription factor family protein	-0.756817	0.00125359
AT2G04570		carboxylic ester hydrolase/ hydrolase, acting on ester bonds_ GDSL-motif lipase/hydrolase family protein	-0.755741	0.00130938
AT2G42200		transcription factor_ squamosa promoter-binding protein-like 9 (SPL9)	-0.755632	0.00131519
AT1G31190	AT1G31200	3prim(2prim),5prim-bisphosphate nucleotidase/ inositol or phosphatidylinositol phosphatase ATPP2-A9	-0.755403	0.00132741
ATMG00280			-0.753588	0.00142842
AT5G61590		DNA binding / transcription factor_ AP2 domain-containing transcription factor family protein	-0.753425	0.00143784
AT1G64980		unknown protein	-0.752678	0.00148181
AT3G62660		transferase, transferring glycosyl groups / transferase, transferring hexosyl groups_ glycosyl transferase family 8 protein	-0.752281	0.00150571
AT3G62690		ATL5; protein binding / zinc ion binding_ zinc finger (C3HC4-type RING finger) family protein (ATL5)	-0.752035	0.0015207
AT3G12345		unknown protein	-0.752015	0.00152197
AT1G54820		ATP binding / kinase/ protein kinase/ protein serine/threonine kinase/ protein-tyrosine kinase	-0.751306	0.00156598
AT2G19860		ATHXK2 (HEXOKINASE 2); ATP binding / hexokinase_ hexokinase 2 (HXK2)	-0.750428	0.00162227
AT5G24490	AT5G24500	structural constituent of ribosome unknown protein	-0.750008	0.00164992
AT1G03160		unknown protein_GTP-binding protein-related	-0.749701	0.00167038
AT2G31280		transcription factor_ basic helix-loop-helix (bHLH) protein-related	-0.749443	0.00168775
AT4G38225		unknown protein	-0.749175	0.00170601
AT3G27770		unknown protein	-0.749108	0.00171065
AT5G54580		RNA binding / nucleic acid binding_ RNA recognition motif (RRM)-containing protein	-0.748937	0.00172242
AT1G11820		hydrolase, hydrolyzing O-glycosyl compounds_ glycosyl hydrolase family 17 protein	-0.748769	0.00173404
AT3G21300		RNA binding / RNA methyltransferase_ RNA methyltransferase family protein	-0.746005	0.00193697
AT5G16040		Ran GTPase binding / chromatin binding_ regulator of chromosome condensation (RCC1) family protein	-0.74597	0.00193967
AT3G60530		transcription factor_ zinc finger (GATA type) family protein	-0.745963	0.00194023
AT5G46570		ATP binding / kinase/ protein kinase/ protein serine/threonine kinase/ protein-tyrosine kinase	-0.74484	0.00202925
AT5G42420		unknown protein_ transporter-related	-0.744149	0.00208597
AT3G09050		unknown protein	-0.74403	0.00209589
AT5G48220	AT5G48230	indole-3-glycerol-phosphate synthase EMB1276; acetyl-CoA C-acetyltransferase	-0.742906	0.00219193
AT1G33990	AT1G34000	catalytic/ hydrolase OHP2 (ONE-HELIX PROTEIN 2)	-0.742321	0.00224354
AT3G22960		pyruvate kinase	-0.742081	0.00226504
AT3G22780		TSO1; transcription factor_ CXC domain protein (TSO1)	-0.741901	0.00228131
AT5G16400		electron transporter/ thiol-disulfide exchange intermediate_ thioredoxin, putative	-0.740666	0.00239612
AT4G37200		HCF164; thiol-disulfide exchange intermediate_ thioredoxin family protein	-0.739497	0.00250985
AT1G13250		transferase, transferring glycosyl groups / transferase, transferring hexosyl groups_ glycosyl transferase family 8 protein	-0.739345	0.00252498
AT2G24060		translation initiation factor_ translation initiation factor 3 (IF-3) family protein	-0.739062	0.00255351
ATCG00210			-0.739004	0.00255939
AT2G44800		oxidoreductase, acting on paired donors, with incorporation or reduction of molecular oxygen, 2-oxoglutarate as one donor, and incorporation of one atom each of oxygen into both donors_ oxidoreductase, 2OG-Fe(II) oxygenase family protein	-0.738824	0.00257767
AT5G47110		unknown protein_ lil3 protein, putative	-0.738784	0.00258181
AT3G12720		DNA binding / transcription factor_ myb family transcription factor	-0.737651	0.00270015
AT3G56040		unknown protein	-0.736807	0.00279182
AT1G74520		ATHVA22A_ ABA-responsive protein (HVA22a)	-0.736759	0.00279713
AT4G37240		unknown protein	-0.736368	0.00284061
AT3G47620		transcription factor_ TCP family transcription factor, putative	-0.73567	0.00291994
AT2G25810		water channel_ tonoplast intrinsic protein, putative	-0.735	0.0029982
ATCG01120		ribosomal protein S15	-0.734992	0.00299912
AT4G18390		transcription factor_ TCP family transcription factor, putative	-0.734629	0.00304232
AT1G50900	AT1G50910	unknown protein unknown protein	-0.733556	0.00317362
AT5G01520		protein binding / ubiquitin-protein ligase/ zinc ion binding_ zinc finger (C3HC4-type RING finger) family protein	-0.73352	0.00317809
ATCG00660		ribosomal protein L20	-0.733439	0.00318826
AT5G51545		unknown protein	-0.732637	0.00329033
AT5G47840		ATP binding / adenylate kinase/ nucleotide kinase/ phosphotransferase, phosphate group as acceptor_ adenylate kinase, chloroplast, putative / ATP-AMP transphosphorylase, putative	-0.731222	0.00347833
AT4G09500		transferase, transferring glycosyl groups_ glycosyltransferase family protein	-0.730912	0.00352093
AT1G54500		electron transporter/ metal ion binding_ rubredoxin family protein	-0.730079	0.00363776
AT2G35650		ATCSLA07 (CELLULOSE SYNTHASE LIKE); transferase, transferring glycosyl groups_ glycosyl transferase family 2 protein	-0.729246	0.00375828
AT2G48070		unknown protein	-0.729222	0.00376183
AT1G76280		unknown protein_ pentatricopeptide (PPR) repeat-containing protein	-0.728908	0.00380842
AT1G15550		GA4 (GA REQUIRING 4); gibberellin 3-beta-dioxygenase_ gibberellin 3-beta-dioxygenase / gibberellin 3 beta-hydroxylase (GA4)	-0.728492	0.00387089
AT1G51500		CER5 (ECERIFERUM 5); ATPase, coupled to transmembrane movement of substances_ ABC transporter family protein	-0.72799	0.00394744
AT3G03920		RNA binding / rRNA binding_ Gar1 RNA-binding region family protein	-0.727631	0.0040032
AT5G28290		ATP binding / kinase/ protein kinase/ protein serine/threonine kinase/ protein-tyrosine kinase	-0.727421	0.00403621
AT2G28470		BGAL8; beta-galactosidase/ sugar binding_ beta-galactosidase, putative / lactase, putative	-0.726331	0.00421151
AT1G32900		transferase, transferring glycosyl groups_ starch synthase, putative	-0.726149	0.00424144
AT5G64120		peroxidase	-0.726011	0.00426441
AT1G06550		3-hydroxyisobutyryl-CoA hydrolase/ catalytic_ enoyl-CoA hydratase/isomerase family protein	-0.725645	0.0043257
AT2G15970		COR413-PM1_ cold-acclimation protein, putative (FL3-5A3)	-0.723957	0.00461928
AT4G10140		unknown protein	-0.723107	0.00477432
AT3G08510		ATPLC2 (PHOSPHOLIPASE C 2); phospholipase C_ phosphoinositide-specific phospholipase C (PLC2)	-0.722745	0.00484185
AT3G10270		ATP binding / DNA binding / DNA topoisomerase (ATP-hydrolyzing)/ nucleic acid binding_ DNA topoisomerase, ATP-hydrolyzing, putative / DNA topoisomerase II, putative / DNA gyrase, putative	-0.721169	0.00514682
AT2G04270	AT2G04280	catalytic/ ribonuclease unknown protein	-0.721107	0.00515921
AT4G29750		unknown protein	-0.720386	0.00530517
AT5G03880		unknown protein	-0.720195	0.00534459
AT3G45590	AT3G45600	ATSEN1 (SPLICING ENDONUCLEASE 1); tRNA-intron endonuclease unknown protein	-0.719564	0.00547659
AT5G18500		ATP binding / kinase/ protein kinase/ protein serine/threonine kinase/ protein-tyrosine kinase	-0.719005	0.005596
AT5G04490		phosphatidate cytidylyltransferase	-0.718865	0.00562648
AT3G27750	AT3G27770	unknown protein unknown protein	-0.718559	0.00569322
AT3G55010		catalytic/ phosphoribosylformylglycinamidine cyclo-ligase_ phosphoribosylformylglycinamidine cyclo-ligase, chloroplast / phosphoribosyl-aminoimidazole synthetase / AIR synthase (PUR5)	-0.718501	0.00570602
AT4G25500		ATRSP35; RNA binding / nucleic acid binding_ arginine/serine-rich splicing factor RSP40 (RSP40)	-0.718378	0.00573327
AT4G29410		structural constituent of ribosome_ 60S ribosomal protein L28 (RPL28C)	-0.718205	0.00577155
AT5G27560		unknown protein	-0.717767	0.00586985
AT2G04842		ATP binding / tRNA ligase/ threonine-tRNA ligase_ threonyl-tRNA synthetase, putative / threonine--tRNA ligase, putative	-0.716885	0.00607275
AT5G46240		KAT1; cyclic nucleotide binding / inward rectifier potassium channel_ inward rectifying potassium channel (KAT1)	-0.716614	0.00613652
AT1G48570		binding_ zinc finger (Ran-binding) family protein	-0.716454	0.00617437
AT3G59110	AT3G59120	ATP binding / kinase/ protein kinase/ protein serine/threonine kinase/ protein-tyrosine kinase unknown protein	-0.715689	0.00635877
AT1G64890		transporter_ integral membrane transporter family protein	-0.714542	0.00664526
AT1G74360	AT1G74370	ATP binding / protein kinase/ protein serine/threonine kinase/ protein-tyrosine kinase protein binding / ubiquitin-protein ligase/ zinc ion binding	-0.714356	0.00669274
AT5G18600		arsenate reductase (glutaredoxin)/ electron transporter/ thiol-disulfide exchange intermediate	-0.713821	0.00683167
AT3G52180		phosphoprotein phosphatase/ protein tyrosine/serine/threonine phosphatase_ protein tyrosine phosphatase/kinase interaction sequence protein (PTPKIS1)	-0.713491	0.00691853
AT2G30320		pseudouridylate synthase/ tRNA-pseudouridine synthase	-0.713475	0.00692281
AT5G59250		carbohydrate transporter/ sugar porter	-0.713402	0.00694225
AT4G01690	AT4G01700	PPOX chitinase	-0.713156	0.00700815
AT3G06930		S-adenosylmethionine-dependent methyltransferase/ methyltransferase_ protein arginine N-methyltransferase family protein	-0.71016	0.00785895
AT2G19870		RNA binding / RNA methyltransferase_ tRNA/rRNA methyltransferase (SpoU) family protein	-0.710035	0.00789659
AT5G60890		ATR1 (ALTERED TRYPTOPHAN REGULATION); DNA binding / kinase/ transcription factor_ receptor-like protein kinase (ATR1) (MYB34)	-0.709994	0.00790872
AT4G37510		RNA binding / ribonuclease III_ ribonuclease III family protein	-0.709372	0.00809861
AT2G19940		N-acetyl-gamma-glutamyl-phosphate reductase/ NAD binding / oxidoreductase, acting on the aldehyde or oxo group of donors, NAD or NADP as acceptor_ semialdehyde dehydrogenase family protein	-0.708981	0.00822041
AT1G14280		PKS2 (PHYTOCHROME KINASE SUBSTRATE 2)_ phytochrome kinase, putative	-0.708825	0.00826943
AT1G01160	AT1G01160	GIF2 (GRF1-INTERACTING FACTOR 2) unknown protein	-0.707369	0.00874071
AT2G42975		unknown protein	-0.707307	0.00876112
ATCG01080	ATCG01070	NADH dehydrogenase subunit 6 / NADH dehydrogenase subunit 4L /_	-0.707047	0.00884812
AT2G43460		structural constituent of ribosome_ 60S ribosomal protein L38 (RPL38A)	-0.706759	0.00894556
AT1G71020		ubiquitin-protein ligase_ armadillo/beta-catenin repeat family protein / U-box domain-containing protein	-0.706713	0.00896112
AT1G71990		FUT13; fucosyltransferase/ transferase, transferring glycosyl groups_ alpha-(1,4)-fucosyltransferase / galactoside 3(4)-L-fucosyltransferase (FUT13) (FucTC)	-0.7067	0.00896588
AT2G46710		Rac GTPase activator	-0.706361	0.00908184
AT3G10580		DNA binding / transcription factor_ myb family transcription factor	-0.705927	0.00923285
AT5G09660		PMDH2_ malate dehydrogenase, glyoxysomal	-0.70538	0.00942646
AT3G61770		unknown protein	-0.705368	0.00943065
AT5G06690		electron transporter/ thiol-disulfide exchange intermediate_ thioredoxin family protein	-0.705272	0.00946501
AT5G20040		ATIPT9; ATP binding / tRNA isopentenyltransferase_ tRNA isopentenyltransferase 9 / IPP transferase 9 (IPT9)	-0.705063	0.0095405
AT2G36390		SBE2.1 (STARCH BRANCHING ENZYME 2.1)	-0.704736	0.00965929
AT3G59040		unknown protein_ pentatricopeptide (PPR) repeat-containing protein	-0.704649	0.00969123
AT4G35430	AT4G35440	unknown protein CLC-E (CHLORIDE CHANNEL E); voltage-gated chloride channel	-0.704619	0.00970249
AT3G15110		unknown protein	-0.704554	0.00972618
AT4G20960		5-amino-6-(5-phosphoribosylamino)uracil reductase/ diaminohydroxyphosphoribosylaminopyrimidine deaminase/ hydrolase/ zinc ion binding_ cytidine/deoxycytidylate deaminase family protein	-0.704127	0.0098849
AT4G19985		N-acetyltransferase_ GCN5-related N-acetyltransferase (GNAT) family protein	-0.703459	0.0101379
AT5G09510		structural constituent of ribosome_ 40S ribosomal protein S15 (RPS15D)	-0.702361	0.0105678
AT1G77940		structural constituent of ribosome_ 60S ribosomal protein L30 (RPL30B)	-0.702084	0.010679
AT1G30910		Mo-molybdopterin cofactor sulfurase_ molybdenum cofactor sulfurase family protein	-0.70055	0.011315
AT1G67050		unknown protein	-0.699091	0.0119539
AT2G14880		unknown protein_ SWIB complex BAF60b domain-containing protein	-0.698787	0.0120912
AT1G31860		AT-IE_ histidine biosynthesis bifunctional protein (HISIE)	-0.698201	0.0123604
AT5G05830		protein binding / ubiquitin-protein ligase/ zinc ion binding_ zinc finger (C3HC4-type RING finger) family protein	-0.697172	0.0128476
AT3G26630		unknown protein_ pentatricopeptide (PPR) repeat-containing protein	-0.69607	0.0133895
AT3G04140		protein binding_ ankyrin repeat family protein	-0.694219	0.0143497
AT4G27290		ATP binding / protein kinase/ protein serine/threonine kinase/ protein-tyrosine kinase/ sugar binding_ S-locus protein kinase, putative	-0.692807	0.0151265
AT3G13740		RNA binding / ribonuclease III_ URF 4-related	-0.692683	0.0151965
AT5G55960		unknown protein	-0.692174	0.0154876
AT4G05420		DDB1A; DNA binding / nucleic acid binding_ UV-damaged DNA-binding protein, putative	-0.692021	0.0155759
AT3G17210		unknown protein_ stable protein 1-related	-0.691891	0.0156515
AT3G56070		ROC2; peptidyl-prolyl cis-trans isomerase_ peptidyl-prolyl cis-trans isomerase, putative / cyclophilin, putative / rotamase, putative	-0.690178	0.016682
AT1G67750		pectate lyase	-0.689966	0.0168137
AT4G29510		S-adenosylmethionine-dependent methyltransferase/ protein-arginine N-methyltransferase_ protein arginine N-methyltransferase, putative	-0.689866	0.0168762
AT5G49160		MET1 (DECREASED METHYLATION 2DNA)_ DNA (cytosine-5-)-methyltransferase (ATHIM)	-0.689798	0.016919
AT2G44650		CHL-CPN10_ chloroplast chaperonin 10 (cpn10)	-0.688732	0.0176016
AT1G80770		PDE318; GTP binding	-0.688466	0.0177767
AT5G04130		ATP binding / DNA binding / DNA topoisomerase (ATP-hydrolyzing)_ DNA topoisomerase, ATP-hydrolyzing, putative / DNA topoisomerase II, putative / DNA gyrase, putative	-0.688397	0.017822
AT5G57930		APO2 (ACCUMULATION OF PHOTOSYSTEM ONE 2)	-0.687463	0.0184493
AT5G60680		unknown protein	-0.687215	0.0186194
AT2G25900		ATCTH; transcription factor_ zinc finger (CCCH-type) family protein	-0.687025	0.0187513
AT3G10400		RNA binding / nucleic acid binding_ RNA recognition motif (RRM)-containing protein	-0.685547	0.019804
AT3G10450		SCPL7; serine carboxypeptidase	-0.685283	0.0199981
AT4G37000		ACD2 (ACCELERATED CELL DEATH 2)_ accelerated cell death 2 (ACD2)	-0.684113	0.0208802
AT3G51150		ATP binding / microtubule motor_ kinesin motor family protein	-0.683767	0.0211484
AT3G57560		acetylglutamate kinase/ glutamate 5-kinase_ aspartate/glutamate/uridylate kinase family protein	-0.683564	0.0213067
ATCG00210			-0.683281	0.02153
AT5G38410		ribulose-bisphosphate carboxylase_ ribulose bisphosphate carboxylase small chain 3B / RuBisCO small subunit 3B (RBCS-3B) (ATS3B)	-0.682603	0.0220742
AT1G23750		unknown protein_ DNA-binding protein-related	-0.682559	0.0221099
AT1G69040		ACR4; amino acid binding_ ACT domain containing protein (ACR4)	-0.682424	0.0222203
AT1G49580		ATP binding / calcium ion binding / calcium-dependent protein serine/threonine phosphatase/ kinase/ protein kinase/ protein serine/threonine kinase/ protein-tyrosine kinase_ calcium-dependent protein kinase, putative / CDPK, putative	-0.682044	0.0225331
AT2G27290		unknown protein	-0.681521	0.0229699
AT5G12940		protein binding_ leucine-rich repeat family protein	-0.681375	0.0230931
AT3G55940		phosphoinositide phospholipase C/ phospholipase C_ phosphoinositide-specific phospholipase C, putative	-0.681142	0.023292
AT3G25710		DNA binding / transcription factor_ basic helix-loop-helix (bHLH) family protein	-0.681056	0.0233656
AT2G40970		DNA binding / transcription factor_ myb family transcription factor	-0.680698	0.0236741
AT5G49170		unknown protein	-0.679795	0.0244717
AT5G04530		acyltransferase_ beta-ketoacyl-CoA synthase family protein	-0.679377	0.0248495
AT3G21670		transporter_ nitrate transporter (NTP3)	-0.678689	0.025483
		Phosphinotricin acetyl transferase	-0.678452	0.0257051
AT3G48110		EDD1 (EMBRYO-DEFECTIVE-DEVELOPMENT 1)_ aminoacyl-t-RNA synthetase, putative	-0.677715	0.0264069
AT5G52650		structural constituent of ribosome_ 40S ribosomal protein S10 (RPS10C)	-0.677105	0.027002
AT2G33990		calmodulin binding	-0.67587	0.028246
AT4G27300		ATP binding / carbohydrate binding / kinase/ protein kinase/ protein serine/threonine kinase/ protein-tyrosine kinase/ sugar binding_ S-locus protein kinase, putative	-0.675568	0.028559
AT3G33000		unknown protein_ pseudogene, ATP synthase A subunit	-0.675537	0.0285908
AT1G35780		unknown protein	-0.674928	0.0292319
AT5G55700	AT5G55710	beta-amylase unknown protein	-0.674699	0.0294768
AT3G23030		IAA2; transcription factor_ auxin-responsive protein / indoleacetic acid-induced protein 2 (IAA2)	-0.674556	0.0296303
AT2G01250		structural constituent of ribosome / transcription regulator_ 60S ribosomal protein L7 (RPL7B)	-0.674456	0.0297382
AT5G59080		unknown protein	-0.673535	0.0307512
AT3G06035		unknown protein	-0.673268	0.0310505
AT5G63810		BGAL10; beta-galactosidase_ beta-galactosidase, putative / lactase, putative	-0.671706	0.0328615
AT2G29570		PCNA2 (PROLIFERATING CELL NUCLEAR 2); DNA binding / DNA polymerase processivity factor_ proliferating cell nuclear antigen 2 (PCNA2)	-0.671074	0.0336224
AT3G61130		transferase, transferring glycosyl groups_ glycosyl transferase family 8 protein	-0.670769	0.0339953
AT1G01250		DNA binding / transcription factor_ AP2 domain-containing transcription factor, putative	-0.670459	0.0343784
AT2G19720		RPS15AB; structural constituent of ribosome_ 40S ribosomal protein S15A (RPS15aB)	-0.67035	0.0345147
AT3G01510		protein tyrosine/serine/threonine phosphatase_ 5prim-AMP-activated protein kinase beta-1 subunit-related	-0.670069	0.0348675
AT4G20870		catalytic_ fatty acid hydroxylase, putative	-0.669681	0.0353601
AT4G38680		GRP2; nucleic acid binding_ cold-shock DNA-binding family protein	-0.669414	0.0357024
ATCG00740	ATCG00730	RNA polymerase alpha chain /_/_	-0.669337	0.0358015
AT1G10930		ATSGS1; ATP binding / ATP-dependent helicase/ helicase/ nucleic acid binding_ DNA helicase (RECQl4A)	-0.668757	0.0365593
AT5G07690		MYB29; DNA binding / transcription factor	-0.668423	0.037003
AT5G27280	AT5G27290	unknown protein unknown protein	-0.66671	0.0393586
AT5G02810		APRR7 (PSEUDO-RESPONSE REGULATOR 7); transcription regulator_ pseudo-response regulator 7 (APRR7)	-0.666495	0.0396641
AT3G12150		unknown protein	-0.666486	0.0396778
AT3G24190		unknown protein_ ABC1 family protein	-0.665953	0.040446
AT5G13410		FK506 binding / peptidyl-prolyl cis-trans isomerase_ immunophilin / FKBP-type peptidyl-prolyl cis-trans isomerase family protein	-0.665529	0.0410662
AT4G15930		microtubule motor_ dynein light chain, putative	-0.665163	0.0416097
AT5G04360		alpha-amylase/ hydrolase, hydrolyzing O-glycosyl compounds_ pullulanase, putative / starch debranching enzyme, putative	-0.664408	0.0427525
Nogene			-0.664039	0.0433228
AT1G21790		unknown protein	-0.664017	0.0433565
AT1G66150		TMK1 (TRANSMEMBRANE KINASE 1)_ leucine-rich repeat protein kinase, putative (TMK1)	-0.663799	0.0436968
AT1G33290		ATP binding_ sporulation protein-related	-0.662339	0.0460424
AT4G01410		unknown protein_ harpin-induced family protein / HIN1 family protein / harpin-responsive family protein	-0.66218	0.0463052
AT1G48100	AT1G48110	polygalacturonase unknown protein	-0.662005	0.0465948
AT4G27810		unknown protein	-0.661884	0.0467975
AT3G05520		actin binding_ F-actin capping protein alpha subunit family protein	-0.661841	0.0468691
AT1G30610		EMB2279_ pentatricopeptide (PPR) repeat-containing protein	-0.661548	0.0473626
AT1G21560		unknown protein	-0.661149	0.0480429
AT1G76080		electron transporter/ thiol-disulfide exchange intermediate_ thioredoxin family protein	-0.661039	0.0482307
AT4G21880		unknown protein_ pentatricopeptide (PPR) repeat-containing protein	-0.660973	0.048345
AT2G39190		ATATH8_ ABC1 family protein	-0.66091	0.0484534
AT1G04290		acyl-CoA thioesterase/ catalytic/ hydrolase, acting on ester bonds_ thioesterase family protein	0.661078	0.0481647
AT1G55680		unknown protein_ WD-40 repeat family protein	0.661661	0.047171
AT5G56250		unknown protein	0.662106	0.046428
AT5G26030		ferrochelatase_ ferrochelatase I	0.662537	0.0457172
AT1G69720		heme oxygenase (decyclizing)_ heme oxygenase 3 (HO3)	0.662724	0.0454117
AT1G58170		unknown protein_ disease resistance-responsive protein-related / dirigent protein-related	0.663207	0.0446339
AT1G56550		unknown protein	0.663551	0.0440861
AT3G51130		unknown protein	0.664041	0.0433197
AT5G40650		SDH2-2_ succinate dehydrogenase, iron-sulphur subunit, mitochondrial (SDH2-2)	0.664135	0.0431731
AT1G64520		peptidase_ 26S proteasome regulatory subunit, putative (RPN12)	0.664802	0.0421534
AT5G01800		unknown protein_ saposin B domain-containing protein	0.66499	0.0418687
AT3G55910		unknown protein	0.665606	0.0409527
AT1G49350	AT1G49360	kinase/ ribokinase unknown protein	0.667185	0.0386916
AT5G24655		unknown protein	0.667413	0.0383752
AT3G57450		unknown protein	0.667436	0.0383433
AT4G01960		unknown protein	0.669793	0.0352175
AT1G20225		unknown protein	0.670429	0.0344166
AT4G26160		electron transporter/ thiol-disulfide exchange intermediate_ thioredoxin family protein	0.671129	0.0335556
AT1G55265	AT1G55270	unknown protein unknown protein	0.672143	0.0323452
AT2G39420		catalytic/ hydrolase_ esterase/lipase/thioesterase family protein	0.672252	0.0322166
AT1G07640		OBP2; DNA binding_ Dof-type zinc finger domain-containing protein	0.67231	0.0321495
AT3G02230		RGP1 (REVERSIBLY GLYCOSYLATED POLYPEPTIDE 1)_ reversibly glycosylated polypeptide-1 (RGP1)	0.672457	0.0319785
AT1G64740		TUA1 (ALPHA-1 TUBULIN)_ tubulin alpha-1 chain (TUA1)	0.673215	0.0311108
AT1G50360		VIIIA; motor_ myosin family protein	0.67372	0.0305456
AT3G15060	AT3G15070	GTP binding protein binding / ubiquitin-protein ligase/ zinc ion binding	0.675584	0.0285417
AT1G05720		selenium binding	0.67579	0.0283287
AT1G26270		inositol or phosphatidylinositol kinase/ phosphotransferase, alcohol group as acceptor_ phosphatidylinositol 3- and 4-kinase family protein	0.676926	0.0271792
AT4G08455		protein binding_ BTB/POZ domain-containing protein	0.677009	0.027097
AT5G58290		RPT3; ATPase_ 26S proteasome AAA-ATPase subunit (RPT3)	0.677393	0.0267193
AT1G12290		ATP binding_ disease resistance protein (CC-NBS-LRR class), putative	0.678364	0.0257875
AT3G16510		unknown protein_ C2 domain-containing protein	0.678549	0.0256142
AT5G15640		binding_ mitochondrial substrate carrier family protein	0.678841	0.0253417
AT2G45790	AT2G45800	catalytic/ phosphomannomutase zinc ion binding	0.679331	0.0248906
AT5G22540		unknown protein	0.679394	0.0248335
AT1G78200		catalytic/ protein phosphatase type 2C	0.679515	0.0247238
AT3G10590		DNA binding / transcription factor_ myb family transcription factor	0.679784	0.0244814
AT2G40000		unknown protein	0.679991	0.0242961
AT3G55880		unknown protein	0.680219	0.0240942
AT5G57010		calmodulin binding	0.682075	0.0225074
AT3G07570		dopamine beta-monooxygenase_ membrane protein, putative	0.682162	0.0224351
AT5G37780		CAM1 (CALMODULIN 1); calcium ion binding_ calmodulin-1/4 (CAM1)	0.682496	0.0221612
AT3G57280		unknown protein	0.682701	0.021995
AT1G55310		SR33; RNA binding_ SC35-like splicing factor, 33 kD (SCL33)	0.683108	0.0216677
AT5G25280		unknown protein_ serine-rich protein-related	0.683765	0.0211496
AT2G46270		GBF3 (G-BOX BINDING FACTOR 3); transcription factor_ G-box binding factor 3 (GBF3)	0.68387	0.0210682
AT3G48080		lipase/ signal transducer/ triacylglycerol lipase_ lipase class 3 family protein / disease resistance protein-related	0.687591	0.0183621
AT5G10450		GRF6 (GF14 LAMBDA); protein phosphorylated amino acid binding	0.687856	0.0181826
AT2G18000		unknown protein_ YEATS family protein	0.688059	0.0180464
AT1G78920		AVP2_ vacuolar-type H+-translocating inorganic pyrophosphatase (AVPL1)	0.688509	0.0177481
AT3G21630		kinase	0.689466	0.0171287
AT5G13440		oxidoreductase/ ubiquinol-cytochrome-c reductase_ ubiquinol-cytochrome C reductase iron-sulfur subunit, mitochondrial, putative / Rieske iron-sulfur protein, putative	0.689626	0.0170274
AT2G05440		unknown protein_ glycine-rich protein	0.690882	0.0162507
AT5G13200		unknown protein_ GRAM domain-containing protein / ABA-responsive protein-related	0.691489	0.0158879
AT3G12530		unknown protein_ DNA replication protein-related	0.692818	0.0151202
AT5G26770		unknown protein	0.693512	0.0147334
AT1G78940		kinase	0.694115	0.0144056
AT3G46500		iron ion binding / isopenicillin-N synthase_ oxidoreductase, 2OG-Fe(II) oxygenase family protein	0.694313	0.0142993
AT1G30850		unknown protein	0.69491	0.0139834
AT2G33150		PED1 (PEROXISOME DEFECTIVE 1)_ acetyl-CoA C-acyltransferase, putative / 3-ketoacyl-CoA thiolase, putative	0.695077	0.0138967
AT1G33050		unknown protein	0.695273	0.0137952
AT2G34660		ATMRP2 (MULTIDRUG RESISTANCE-ASSOCIATED PROTEIN 2); ATPase, coupled to transmembrane movement of substances_ glutathione S-conjugate ABC transporter (MRP2)	0.695863	0.0134935
AT2G21660		ATGRP7; RNA binding_ glycine-rich RNA-binding protein (GRP7)	0.696887	0.0129855
AT2G39570		amino acid binding_ ACT domain-containing protein	0.697384	0.0127455
AT5G38530		catalytic/ pyridoxal phosphate binding / tryptophan synthase_ tryptophan synthase-related	0.69774	0.0125765
AT2G15830		unknown protein	0.697803	0.0125467
AT5G13030		unknown protein	0.699748	0.011662
AT1G79110		unknown protein	0.700336	0.0114065
AT3G02470		SAMDC (S-ADENOSYLMETHIONINE DECARBOXYLASE); adenosylmethionine decarboxylase_ adenosylmethionine decarboxylase family protein	0.701332	0.0109864
AT2G07671		ATPase/ hydrogen-transporting ATP synthase, rotational mechanism / hydrogen-transporting ATPase, rotational mechanism_ H+-transporting two-sector ATPase, C subunit family protein	0.701505	0.0109149
AT3G26510		unknown protein_ octicosapeptide/Phox/Bem1p (PB1) domain-containing protein	0.701913	0.0107481
AT1G07135		unknown protein_ glycine-rich protein	0.703833	0.00999559
AT2G40765	AT2G40770	unknown protein ATP binding / ATP-dependent helicase/ DNA binding / helicase/ nucleic acid binding / protein binding / ubiquitin-protein ligase/ zinc ion binding	0.704031	0.00992091
AT4G04920		expressed protein	0.705868	0.00925354
AT1G68710		ATPase, coupled to transmembrane movement of ions, phosphorylative mechanism_ haloacid dehalogenase-like hydrolase family protein	0.706126	0.00916347
AT1G71100		ribose-5-phosphate isomerase_ ribose 5-phosphate isomerase-related	0.706855	0.00891316
AT2G34490		CYP710A2; heme binding / iron ion binding / monooxygenase/ oxygen binding	0.706857	0.00891254
AT4G36940	AT4G36950	nicotinate phosphoribosyltransferase MAPKKK21	0.708221	0.00846181
AT4G26400		protein binding / ubiquitin-protein ligase/ zinc ion binding_ zinc finger (C3HC4-type RING finger) family protein	0.708569	0.00835031
AT2G05520		GRP-3 (GLYCINE-RICH PROTEIN 3)_ glycine-rich protein (GRP)	0.708994	0.00821615
AT5G54860		transporter_ integral membrane transporter family protein	0.709168	0.00816201
AT3G59920		ATGDI2 (RAB GDP DISSOCIATION INHIBITOR 2); RAB GDP-dissociation inhibitor_ Rab GDP dissociation inhibitor (GDI2)	0.709345	0.00810717
AT1G19010		unknown protein	0.709565	0.00803931
AT1G79610		sodium:hydrogen antiporter/ solute:hydrogen antiporter_ sodium proton exchanger, putative (NHX6)	0.709696	0.00799933
AT5G11500		unknown protein	0.710102	0.00787624
AT3G56410		unknown protein	0.710484	0.00776217
AT1G17500		ATPase, coupled to transmembrane movement of ions, phosphorylative mechanism_ haloacid dehalogenase-like hydrolase family protein	0.710958	0.00762301
AT1G72280		AERO1_ endoplasmic reticulum oxidoreductin 1 (ERO1) family protein	0.711376	0.00750229
AT3G03470		CYP89A9; heme binding / iron ion binding / monooxygenase/ oxygen binding	0.711618	0.00743308
AT4G16660		ATP binding_ heat shock protein 70, putative / HSP70, putative	0.713087	0.00702672
AT5G61010		protein binding_ exocyst subunit EXO70 family protein	0.714048	0.00677234
AT1G26665		unknown protein	0.714233	0.00672455
AT1G75810		unknown protein	0.714505	0.00665456
AT5G22545		unknown protein	0.714554	0.00664208
AT3G05840		ATSK12; protein kinase_ shaggy-related protein kinase gamma / ASK-gamma (ASK3)	0.714688	0.00660816
AT2G33730		ATP binding / ATP-dependent helicase/ helicase/ nucleic acid binding_ DEAD box RNA helicase, putative	0.714918	0.00655003
AT1G66970		glycerophosphodiester phosphodiesterase/ kinase	0.715276	0.00646055
AT5G55070		acyltransferase/ dihydrolipoyllysine-residue succinyltransferase_ 2-oxoacid dehydrogenase family protein	0.715904	0.00630639
AT1G17080		unknown protein	0.716899	0.00606944
AT1G23960		unknown protein	0.716984	0.00604957
AT2G03620		metal ion transporter_ magnesium transporter CorA-like family protein (MRS2-5)	0.717009	0.00604395
AT3G19950		protein binding / ubiquitin-protein ligase/ zinc ion binding_ zinc finger (C3HC4-type RING finger) family protein	0.717089	0.00602532
AT3G54850		ubiquitin-protein ligase_ armadillo/beta-catenin repeat family protein / U-box domain-containing family protein	0.717165	0.00600756
AT4G26930		MYB97; DNA binding / transcription factor	0.717559	0.00591704
AT2G20010		unknown protein	0.718085	0.00579831
AT3G15180		unknown protein_ proteasome-related	0.719212	0.00555154
AT3G51670		transporter_ SEC14 cytosolic factor family protein / phosphoglyceride transfer family protein	0.720344	0.00531393
AT5G17860		calcium:sodium antiporter/ cation:cation antiporter_ cation exchanger, putative (CAX7)	0.720467	0.0052887
AT1G48090		unknown protein_ C2 domain-containing protein	0.72126	0.00512879
AT1G69790		ATP binding / kinase/ protein kinase/ protein serine/threonine kinase/ protein-tyrosine kinase	0.721423	0.00509647
AT5G61250		beta-glucuronidase_ glycosyl hydrolase family 79 N-terminal domain-containing protein	0.722446	0.00489834
AT1G25390		kinase	0.722663	0.00485723
AT2G39780		RNS2 (RIBONUCLEASE 2); RNA binding / endoribonuclease_ ribonuclease 2 (RNS2)	0.723188	0.00475927
AT3G11910		cysteine-type endopeptidase/ double-stranded DNA binding / ubiquitin thiolesterase/ ubiquitin-specific protease	0.723355	0.0047286
AT3G26500		protein binding_ leucine-rich repeat family protein	0.723454	0.00471041
AT5G42150		unknown protein	0.724021	0.00460784
AT1G05010		EFE_ 1-aminocyclopropane-1-carboxylate oxidase / ACC oxidase / ethylene-forming enzyme (ACO) (EAT1)	0.724286	0.0045606
AT5G11670		malic enzyme/ oxidoreductase, acting on NADH or NADPH, NAD or NADP as acceptor_ malate oxidoreductase, putative	0.724939	0.00444615
AT1G63900		zinc ion binding_ zinc finger (C3HC4-type RING finger) family protein	0.725075	0.00442262
AT3G58640		ATP binding / kinase/ protein kinase/ protein serine/threonine kinase/ protein-tyrosine kinase	0.726299	0.00421671
AT3G15350	AT3G15354	acetylglucosaminyltransferase SPA3 (SPA1-RELATED 3); ATP binding / protein kinase/ protein serine/threonine kinase/ signal transducer	0.727136	0.00408134
AT5G58720		ATP binding / damaged DNA binding_ PRLI-interacting factor, putative	0.727769	0.00398181
AT3G52880		disulfide oxidoreductase/ oxidoreductase_ monodehydroascorbate reductase, putative	0.7284	0.00388483
AT3G59280		TXR1 (THAXTOMIN A RESISTANT 1)_ signaling molecule-related	0.728442	0.00387847
AT5G12200		dihydropyrimidinase/ hydrolase_ dihydropyrimidinase / DHPase / dihydropyrimidine amidohydrolase / hydantoinase (PYD2)	0.730261	0.00361196
AT1G04850		nucleic acid binding / zinc ion binding_ ubiquitin-associated (UBA)/TS-N domain-containing protein	0.730291	0.00360773
AT3G19100		ATP binding / calcium ion binding / calcium-dependent protein serine/threonine phosphatase/ kinase/ protein kinase/ protein serine/threonine kinase/ protein-tyrosine kinase_ calcium-dependent protein kinase, putative / CDPK, putative	0.73057	0.00356844
AT5G57655		xylose isomerase_ xylose isomerase family protein	0.730765	0.00354128
AT5G58787		protein binding / ubiquitin-protein ligase/ zinc ion binding_ zinc finger (C3HC4-type RING finger) family protein	0.731381	0.0034567
AT4G29960		unknown protein	0.732042	0.00336815
AT1G52720		unknown protein	0.732282	0.00333659
AT1G58030		CAT2 (CATIONIC AMINO ACID TRANSPORTER 2); amino acid-polyamine transporter	0.733485	0.00318251
AT4G29500		unknown protein_ prolidase-related	0.734185	0.00309593
AT2G43160	AT2G43180	binding catalytic	0.735352	0.00295688
AT2G43780		unknown protein	0.735378	0.0029538
AT4G09970	AT4G09980	unknown protein EMB1691; S-adenosylmethionine-dependent methyltransferase/ methyltransferase	0.736654	0.00280872
AT5G53730		unknown protein_ harpin-induced family protein / HIN1 family protein / harpin-responsive family protein	0.737517	0.00271449
AT3G19700	AT3G19710	ATP binding / protein kinase/ protein serine/threonine kinase/ protein-tyrosine kinase branched-chain-amino-acid transaminase/ catalytic	0.737656	0.00269967
AT3G48690		catalytic	0.737853	0.00267865
AT3G60800		metal ion binding_ zinc finger (DHHC type) family protein	0.738024	0.00266065
AT2G44010		unknown protein	0.73819	0.00264315
AT1G71180	AT1G71190	phosphogluconate dehydrogenase (decarboxylating) SAG18	0.740089	0.00245157
AT2G44970		unknown protein_ lipase-related	0.740137	0.00244691
AT1G26410		electron carrier_ FAD-binding domain-containing protein	0.740642	0.00239838
AT2G41490	AT2G41500	GPT (UDP-GLCNAC:DOLICHOL PHOSPHATE GLCNAC-1-P TRANSFERASE); UDP-N-acetylglucosamine-dolichyl-phosphate N-acetylglucosaminephosphotransferase nucleotide binding	0.740934	0.00237068
AT1G54340		ICDH (isocitrate dehydrogenase); isocitrate dehydrogenase (NADP+)/ oxidoreductase_ isocitrate dehydrogenase, putative / NADP+ isocitrate dehydrogenase, putative	0.742246	0.00225025
AT1G43910		ATP binding / ATPase/ nucleoside-triphosphatase/ nucleotide binding	0.742947	0.00218837
AT5G25265		unknown protein	0.743119	0.00217335
AT1G71170		phosphogluconate dehydrogenase (decarboxylating)_ 6-phosphogluconate dehydrogenase NAD-binding domain-containing protein	0.743298	0.00215798
AT3G23560		ALF5 (ABERRANT LATERAL ROOT FORMATION 5); antiporter/ drug transporter/ transporter_ MATE efflux family protein	0.74334	0.0021543
AT5G02280	AT5G02290	unknown protein NAK; ATP binding / kinase/ protein kinase/ protein serine/threonine kinase/ protein-tyrosine kinase	0.743346	0.00215384
AT5G57150	AT5G57160	DNA binding ATLIG4	0.744328	0.00207111
AT3G54010		PAS1 (PASTICCINO 1); FK506 binding / peptidyl-prolyl cis-trans isomerase_ peptidyl-prolyl cis-trans isomerase, putative / FK506-binding protein, putative / pasticcino 1-D (PAS1-D)	0.744693	0.00204122
AT3G13430		protein binding / ubiquitin-protein ligase/ zinc ion binding_ zinc finger (C3HC4-type RING finger) family protein	0.744972	0.00201857
AT5G11830		unknown protein	0.745074	0.00201043
AT2G35940		BLH1 (BEL1-like homeodomain 1)_ homeodomain-containing protein	0.745346	0.00198866
AT3G03790		binding_ ankyrin repeat family protein / regulator of chromosome condensation (RCC1) family protein	0.745962	0.00194036
AT4G18800		GTP binding_ Ras-related GTP-binding family protein	0.746379	0.00190827
AT2G07640		oxidoreductase_ D2,D4-dienoyl-CoA reductase-related	0.748613	0.00174492
AT1G13770		unknown protein	0.748638	0.00174317
AT2G05940		ATP binding / kinase/ protein kinase/ protein serine/threonine kinase/ protein-tyrosine kinase	0.749573	0.00167897
AT5G67470		actin binding_ formin homology 2 domain-containing protein / FH2 domain-containing protein	0.75195	0.0015259
AT4G29330		unknown protein_ Der1-like family protein / degradation in the ER-like family protein	0.751963	0.00152514
AT4G31420		transcription factor_ zinc finger (C2H2 type) family protein	0.754725	0.00136431
AT5G07340		calcium ion binding_ calnexin, putative	0.756251	0.00128265
AT4G15955		catalytic/ hydrolase_ epoxide hydrolase-related	0.757727	0.00120818
AT2G20900		diacylglycerol kinase	0.757922	0.00119863
AT1G32340		NHL8; ubiquitin-protein ligase/ zinc ion binding_ zinc finger (C3HC4-type RING finger) family protein	0.759207	0.00113772
AT4G34150		rhodopsin-like receptor_ C2 domain-containing protein	0.761581	0.00103294
AT4G19050		unknown protein_ mob1/phocein family protein	0.762048	0.00101345
AT2G36560		unknown protein_ DNA-binding protein-related	0.762492	0.000995242
AT3G17205		UPL6; ubiquitin-protein ligase_ HECT-domain-containing protein / ubiquitin-transferase family protein	0.763046	0.000972994
AT1G56145		ATP binding / protein kinase/ protein serine/threonine kinase/ protein-tyrosine kinase_ leucine-rich repeat family protein / protein kinase family protein	0.764509	0.000916538
AT5G17280		unknown protein	0.765218	0.000890308
AT3G11930		unknown protein_ universal stress protein (USP) family protein	0.767045	0.000826064
AT5G04540		phosphoprotein phosphatase	0.767547	0.000809227
AT5G13710		SMT1 (STEROL METHYLTRANSFERASE 1)_ sterol 24-C-methyltransferase, putative	0.768096	0.000791203
AT2G43970		RNA binding / nucleic acid binding_ La domain-containing protein	0.768833	0.000767563
AT1G52420		transferase, transferring glycosyl groups_ glycosyl transferase family 1 protein	0.769361	0.000751094
AT5G53530		unknown protein_ vacuolar protein sorting-associated protein 26, putative / VPS26, putative	0.771464	0.000688734
AT2G45640		transcription regulator_ sin3 associated polypeptide p18 family protein	0.772212	0.000667806
AT2G37250		ADK/ATPADK1; ATP binding / nucleotide kinase/ phosphotransferase, phosphate group as acceptor_ adenylate kinase family protein	0.772433	0.000661745
AT2G36330		unknown protein_ integral membrane protein, putative	0.772987	0.000646769
AT4G08500		MEKK1 (MYTOGEN ACTIVATED PROTEIN KINASE KINASE); kinase_ mitogen-activated protein kinase kinase, putative	0.773368	0.00063664
Nogene			0.77337	0.000636592
AT1G67470		ATP binding / kinase/ protein kinase/ protein serine/threonine kinase	0.774272	0.000613267
AT2G41790		metalloendopeptidase_ peptidase M16 family protein / insulinase family protein	0.774521	0.000606979
AT2G25450		unknown protein_ 2-oxoglutarate-dependent dioxygenase, putative	0.774979	0.000595576
AT4G29810		ATMKK2 (MAP KINASE KINASE 2); MAP kinase kinase/ kinase	0.775855	0.000574342
AT1G52880		NAM; transcription factor_ no apical meristem (NAM) family protein	0.776037	0.000570015
AT3G44880		ACD1 (ACCELERATED CELL DEATH 1); oxidoreductase_ Rieske (2Fe-2S) domain-containing protein	0.778001	0.000525367
AT1G52320		unknown protein	0.778985	0.000504284
AT2G20820		unknown protein	0.779472	0.000494159
AT1G78570	AT1G78580	RHM1; NAD binding / catalytic ATTPS1 (TREHALOSE-6-PHOSPHATE SYNTHASE); transferase, transferring glycosyl groups	0.780489	0.000473641
AT1G70480		unknown protein	0.780851	0.000466549
AT1G48440		unknown protein	0.780916	0.000465283
AT3G11650		NHL2_ harpin-induced family protein / HIN1 family protein / harpin-responsive family protein / NDR1/HIN1-like protein 2	0.781505	0.000453974
AT5G18780		unknown protein_ F-box family protein	0.782013	0.000444449
AT3G61960		ATP binding / kinase/ protein kinase/ protein serine/threonine kinase/ protein-tyrosine kinase	0.783254	0.000421975
AT3G60130		hydrolase, hydrolyzing O-glycosyl compounds_ glycosyl hydrolase family 1 protein / beta-glucosidase, putative (YLS1)	0.783464	0.000418277
AT5G35080		unknown protein	0.784228	0.000405097
AT5G08240		unknown protein	0.784903	0.000393802
AT5G48850		unknown protein_ male sterility MS5 family protein	0.785314	0.000387069
AT2G16640		ATTOC132/TOC132; transmembrane receptor_ chloroplast outer membrane protein, putative	0.785477	0.000384435
AT3G01590		aldose 1-epimerase	0.785546	0.000383315
AT3G18820		GTP binding_ Ras-related GTP-binding protein, putative	0.787891	0.000347342
AT2G47600		ATMHX (MAGNESIUM/PROTON EXCHANGER); cation:cation antiporter_ magnesium/proton exchanger (MHX1)	0.788317	0.000341171
AT5G56870		beta-galactosidase_ beta-galactosidase, putative / lactase, putative	0.788466	0.000339032
AT5G25450		ubiquinol-cytochrome-c reductase_ ubiquinol-cytochrome C reductase complex 14 kDa protein, putative	0.789109	0.000329979
AT5G42850		electron transporter	0.78986	0.000319693
AT4G26850		VTC2 (VITAMIN C DEFECTIVE 2)	0.790455	0.000311768
AT4G21160		ZAC; ARF GTPase activator_ zinc finger and C2 domain protein (ZAC)	0.790824	0.000306944
AT2G07777		unknown protein	0.79266	0.000284018
AT2G45140		structural molecule_ vesicle-associated membrane protein, putative / VAMP, putative	0.792921	0.000280896
AT5G24870		protein binding / ubiquitin-protein ligase/ zinc ion binding_ zinc finger (C3HC4-type RING finger) family protein	0.79394	0.000269032
AT1G11890		SEC22; transporter_ vesicle transport protein SEC22, putative	0.794392	0.000263917
AT3G46620		protein binding / ubiquitin-protein ligase/ zinc ion binding_ zinc finger (C3HC4-type RING finger) family protein	0.794743	0.000260016
AT2G46450		ATCNGC12; cyclic nucleotide binding / ion channel_ cyclic nucleotide-regulated ion channel, putative (CNGC12)	0.795946	0.000247069
AT2G43080		AT-P4H-1; oxidoreductase, acting on paired donors, with incorporation or reduction of molecular oxygen, 2-oxoglutarate as one donor, and incorporation of one atom each of oxygen into both donors / procollagen-proline 4-dioxygenase_ oxidoreductase, 2OG-Fe(II) oxygenase family protein	0.796322	0.000243155
AT5G13550		SULTR4;1; sulfate transporter_ sulfate transporter family protein	0.797374	0.000232513
AT5G11740		AGP15 (ARABINOGALACTAN PROTEIN 15)	0.79824	0.000224091
AT5G11260		HY5 (ELONGATED HYPOCOTYL 5); DNA binding / transcription factor_ bZIP protein HY5 (HY5)	0.799352	0.000213712
AT5G53970		1-aminocyclopropane-1-carboxylate synthase/ transaminase/ transferase, transferring nitrogenous groups_ aminotransferase, putative	0.800207	0.000206057
AT4G28390		AAC3 (ADP/ATP CARRIER 3); ATP:ADP antiporter/ binding_ ADP, ATP carrier protein, mitochondrial, putative / ADP/ATP translocase, putative / adenine nucleotide translocator, putative	0.800595	0.000202665
AT1G20880		RNA binding / nucleic acid binding_ RNA recognition motif (RRM)-containing protein	0.800767	0.000201186
AT4G24330		unknown protein	0.801723	0.000193121
AT3G16910		AAE7/ACN1; AMP binding / acetate-CoA ligase_ AMP-dependent synthetase and ligase family protein	0.80202	0.000190686
AT1G16040		unknown protein	0.802424	0.000187413
AT4G16690		catalytic_ esterase/lipase/thioesterase family protein	0.804226	0.000173484
AT1G04120		ATMRP5_ ABC transporter family protein	0.805083	0.000167218
AT5G24110		WRKY30; transcription factor	0.80671	0.000155919
AT1G71820		unknown protein	0.807075	0.000153487
AT4G33905		unknown protein_ peroxisomal membrane protein 22 kDa, putative	0.807452	0.000151014
AT5G48385		unknown protein	0.809194	0.000140088
AT3G02260		BIG (DARK OVER-EXPRESSION OF CAB 1); ubiquitin-protein ligase/ zinc ion binding_ auxin transport protein (BIG)	0.809391	0.000138899
AT1G74410		protein binding / ubiquitin-protein ligase/ zinc ion binding_ zinc finger (C3HC4-type RING finger) family protein	0.809404	0.000138822
AT5G42900		unknown protein	0.809821	0.000136347
AT5G39950		ATTRX2; thiol-disulfide exchange intermediate_ thioredoxin H-type 2 (TRX-H-2) (Gif2)	0.810882	0.000130235
AT1G79270		unknown protein	0.811146	0.000128757
AT4G38620		MYB4; transcription factor	0.811493	0.000126836
AT3G61200		acyl-CoA thioesterase/ catalytic/ hydrolase, acting on ester bonds_ thioesterase family protein	0.813428	0.000116636
AT1G03550		carrier_ secretory carrier membrane protein (SCAMP) family protein	0.815269	0.000107676
AT2G38310		unknown protein	0.815512	0.000106543
AT4G30390		unknown protein	0.816551	0.000101832
AT3G46450		transporter_ SEC14 cytosolic factor family protein / phosphoglyceride transfer family protein	0.81663	0.000101483
AT2G27190		PAP1 (PURPLE ACID PHOSPHATASE 1); hydrolase/ protein serine/threonine phosphatase_ iron(III)-zinc(II) purple acid phosphatase (PAP12)	0.818032	9.5471e-05
AT5G63920		DNA binding / DNA topoisomerase/ DNA topoisomerase type I/ nucleic acid binding_ DNA topoisomerase III alpha, putative	0.82033	8.63532e-05
AT5G55850		NOI_ nitrate-responsive NOI protein, putative	0.820736	8.48347e-05
AT1G20100		unknown protein	0.821283	8.28283e-05
AT2G45840	AT2G45850	unknown protein DNA binding	0.821508	8.20176e-05
AT3G51980		unknown protein	0.822824	7.7419e-05
AT1G77890		unknown protein	0.823603	7.48203e-05
AT1G22280		catalytic/ protein phosphatase type 2C	0.824433	7.21416e-05
AT4G10110		RNA binding / nucleic acid binding_ RNA recognition motif (RRM)-containing protein	0.826099	6.70452e-05
AT3G05380		DNA binding / nucleic acid binding / transcription factor_ myb family transcription factor	0.827382	6.33599e-05
AT4G30530		catalytic_ defense-related protein, putative	0.828737	5.96839e-05
AT3G45290	AT3G45300	MLO3; calmodulin binding IVD (ISOVALERYL-COA-DEHYDROGENASE)	0.828978	5.90507e-05
AT1G07040		unknown protein	0.829517	5.76626e-05
AT3G01720		unknown protein	0.830248	5.58278e-05
AT5G08300		catalytic/ succinate-CoA ligase (GDP-forming)_ succinyl-CoA ligase (GDP-forming) alpha-chain, mitochondrial, putative / succinyl-CoA synthetase, alpha chain, putative / SCS-alpha, putative	0.831584	5.26215e-05
AT3G49340		cysteine-type endopeptidase/ cysteine-type peptidase	0.836465	4.23645e-05
AT5G49810		MMT; S-adenosylmethionine-dependent methyltransferase_ methionine S-methyltransferase	0.837869	3.97954e-05
AT5G12890		UDP-glycosyltransferase/ transferase, transferring glycosyl groups	0.839168	3.7552e-05
AT5G13110		G6PD2; glucose-6-phosphate 1-dehydrogenase	0.839679	3.67044e-05
AT3G23280		protein binding / ubiquitin-protein ligase/ zinc ion binding_ zinc finger (C3HC4-type RING finger) family protein / ankyrin repeat family protein	0.841262	3.41944e-05
AT1G15280		unknown protein_ glycine-rich protein	0.841473	3.38731e-05
AT1G28590		carboxylic ester hydrolase/ hydrolase, acting on ester bonds_ lipase, putative	0.84275	3.1988e-05
AT3G23250		DNA binding_ myb family transcription factor (MYB15)	0.844678	2.93344e-05
AT2G17120	AT2G17130	unknown protein IDH2 (ISOCITRATE DEHYDROGENASE SUBUNIT 2); isocitrate dehydrogenase (NAD+)/ oxidoreductase	0.846253	2.7328e-05
AT5G03905	AT5G03910	unknown protein ATATH12; ATPase, coupled to transmembrane movement of substances	0.846722	2.67565e-05
AT1G16520		unknown protein	0.846739	2.67359e-05
AT2G31660		protein transporter_ importin beta-2 subunit family protein	0.850091	2.2981e-05
AT1G75020		LPAT4; acyltransferase_ phospholipid/glycerol acyltransferase family protein	0.852226	2.08632e-05
AT2G14720		VSR-2; calcium ion binding / peptidase_ vacuolar sorting receptor, putative	0.85259	2.05208e-05
AT2G23080	AT2G23090	ATP binding / casein kinase/ kinase/ protein kinase/ protein serine/threonine kinase/ protein-tyrosine kinase unknown protein	0.85307	2.00788e-05
AT1G72020		unknown protein	0.85462	1.87138e-05
AT4G34590		GBF6; DNA binding / transcription factor_ bZIP transcription factor family protein	0.855107	1.83044e-05
AT1G07530		transcription factor_ scarecrow-like transcription factor 14 (SCL14)	0.857092	1.67224e-05
AT1G03060		unknown protein_ WD-40 repeat family protein / beige-related	0.858574	1.56286e-05
AT2G17520		IRE1A; kinase_ protein kinase family protein / Ire1 homolog-2 (IRE1-2)	0.85878	1.54821e-05
AT4G04610		APR1 (PAPS REDUCTASE HOMOLOG 19)_ 5prim-adenylylsulfate reductase (APR1) / PAPS reductase homolog (PRH19)	0.859527	1.4963e-05
AT5G36220		CYP81D1 (CYTOCHROME P450 91A1); heme binding / iron ion binding / monooxygenase/ oxygen binding	0.86126	1.38222e-05
AT5G17190		unknown protein	0.861698	1.35474e-05
AT2G45910		ATP binding / kinase/ protein kinase/ protein serine/threonine kinase/ protein-tyrosine kinase/ ubiquitin-protein ligase_ protein kinase family protein / U-box domain-containing protein	0.862917	1.28108e-05
AT4G24920		protein translocase_ protein transport protein SEC61 gamma subunit, putative	0.864772	1.17646e-05
AT3G23920		beta-amylase_ beta-amylase, putative / 1,4-alpha-D-glucan maltohydrolase, putative	0.865061	1.16093e-05
AT2G22480		6-phosphofructokinase	0.865495	1.13799e-05
AT1G51280		transmembrane receptor_ disease resistance protein (TIR class), putative	0.865879	1.11802e-05
AT1G77920		calmodulin binding / transcription factor_ bZIP family transcription factor	0.865965	1.11362e-05
AT4G13350		unknown protein_ human Rev interacting-like protein-related / hRIP protein-related	0.86844	9.93559e-06
AT1G08720		EDR1 (ENHANCED DISEASE RESISTANCE 1); kinase_ mitogen-activated protein kinase kinase kinase (MAPKKK) (EDR1)	0.86857	9.87604e-06
AT2G05380		GRP3S (GLYCINE-RICH PROTEIN 3 SHORT ISOFORM)_ glycine-rich protein (GRP3S)	0.872123	8.37916e-06
AT5G62670	AT5G62680	ATPase transporter	0.872346	8.29277e-06
AT3G57330		calcium-transporting ATPase/ calmodulin binding_ calcium-transporting ATPase, plasma membrane-type, putative / Ca2+-ATPase, putative (ACA11)	0.875782	7.06936e-06
AT5G24660		unknown protein	0.877464	6.53673e-06
AT2G17760		aspartic-type endopeptidase/ pepsin A	0.878901	6.11288e-06
AT3G20510		unknown protein	0.880684	5.6241e-06
AT2G22660		unknown protein_ glycine-rich protein	0.880808	5.5915e-06
AT1G19100		ATP binding_ ATP-binding region, ATPase-like domain-containing protein-related	0.881361	5.44853e-06
AT2G33170		ATP binding / protein kinase/ protein serine/threonine kinase/ protein-tyrosine kinase_ leucine-rich repeat transmembrane protein kinase, putative	0.88281	5.09091e-06
AT5G53550		oligopeptide transporter_ transporter, putative	0.885276	4.5344e-06
AT5G18670		BMY3; beta-amylase_ beta-amylase, putative (BMY3) / 1,4-alpha-D-glucan maltohydrolase, putative	0.885533	4.47974e-06
AT5G59880		ADF3 (ACTIN DEPOLYMERIZING FACTOR 3); actin binding_ actin-depolymerizing factor 3 (ADF3)	0.885941	4.39471e-06
AT4G22820		DNA binding / zinc ion binding_ zinc finger (AN1-like) family protein	0.886196	4.34215e-06
AT3G20500		hydrolase/ protein serine/threonine phosphatase_ calcineurin-like phosphoesterase family protein	0.887322	4.11801e-06
AT1G65930		isocitrate dehydrogenase (NADP+)/ oxidoreductase_ isocitrate dehydrogenase, putative / NADP+ isocitrate dehydrogenase, putative	0.890071	3.61686e-06
AT4G18250		kinase/ transmembrane receptor protein serine/threonine kinase_ receptor serine/threonine kinase, putative	0.891721	3.3453e-06
AT4G38360	AT4G38370	unknown protein catalytic	0.89186	3.32339e-06
AT4G17500		ATERF-1 (ETHYLENE RESPONSIVE ELEMENT BINDING FACTOR 1); DNA binding / transcription factor/ transcriptional activator_ ethylene-responsive element-binding protein 1 (ERF1) / EREBP-2 protein	0.892162	3.27617e-06
AT5G59960		unknown protein	0.893222	3.11573e-06
AT4G38790		receptor	0.893622	3.05715e-06
AT4G38250	AT4G38260	amino acid permease/ amino acid transporter unknown protein	0.894937	2.87209e-06
AT1G04770		unknown protein_ male sterility MS5 family protein	0.894941	2.87155e-06
AT5G20500	AT5G20510	arsenate reductase (glutaredoxin)/ electron transporter/ thiol-disulfide exchange intermediate DNA binding / protein binding / zinc ion binding	0.896611	2.65233e-06
AT3G09920		1-phosphatidylinositol-4-phosphate 5-kinase	0.897826	2.50314e-06
AT3G26230		CYP71B24; heme binding / iron ion binding / monooxygenase/ oxygen binding	0.897992	2.48345e-06
AT5G47720	AT5G47730	acetyl-CoA C-acetyltransferase binding / transporter	0.90035	2.21909e-06
AT4G37310		CYP81H1; heme binding / iron ion binding / monooxygenase/ oxygen binding	0.900578	2.19514e-06
AT2G33490		unknown protein_ hydroxyproline-rich glycoprotein family protein	0.901956	2.05507e-06
AT4G33910		oxidoreductase, acting on paired donors, with incorporation or reduction of molecular oxygen, 2-oxoglutarate as one donor, and incorporation of one atom each of oxygen into both donors_ oxidoreductase, 2OG-Fe(II) oxygenase family protein	0.905254	1.75443e-06
AT2G42950		unknown protein	0.905658	1.72073e-06
AT5G23235	AT5G23240	unknown protein heat shock protein binding / unfolded protein binding	0.907241	1.59461e-06
AT3G47090		leucine-rich repeat transmembrane protein kinase, putative	0.907599	1.56736e-06
AT4G14400		ACD6 (ACCELERATED CELL DEATH 6); protein binding_ ankyrin repeat family protein	0.907684	1.56094e-06
AT1G23830		unknown protein	0.908198	1.52277e-06
AT2G22570		catalytic_ isochorismatase hydrolase family protein	0.910692	1.35012e-06
AT3G17020		unknown protein_ universal stress protein (USP) family protein	0.912954	1.21018e-06
AT4G11660	AT4G11670	AT-HSFB2B; transcription factor unknown protein	0.913957	1.15279e-06
AT2G16710		unknown protein_ hesB-like domain-containing protein	0.914533	1.12102e-06
AT3G43520		unknown protein	0.916813	1.00354e-06
AT3G03020		unknown protein	0.917333	9.78479e-07
AT5G17760		ATP binding	0.91797	9.48636e-07
AT1G77370		arsenate reductase (glutaredoxin)/ electron transporter/ thiol-disulfide exchange intermediate	0.919835	8.66227e-07
AT5G01850		ATP binding / kinase/ protein kinase/ protein serine/threonine kinase/ protein-tyrosine kinase	0.921197	8.105e-07
AT2G01680		protein binding_ ankyrin repeat family protein	0.921497	7.98709e-07
AT2G21190		receptor	0.924155	7.01291e-07
AT3G19260		LAG1 HOMOLOG 2 (LONGEVITY ASSURANCE GENE1 HOMOLOG 2)_ longevity-assurance (LAG1) family protein	0.938214	3.50408e-07
AT3G62580		unknown protein	0.939449	3.29518e-07
AT1G66200		ATGSR2; glutamate-ammonia ligase_ glutamine synthetase, putative	0.942155	2.8794e-07
AT1G10850		ATP binding / protein serine/threonine kinase_ pseudogene, leucine-rich repeat transmembrane protein kinase, putative	0.942915	2.77221e-07
AT1G70590		unknown protein_ F-box family protein	0.943526	2.68882e-07
AT2G22780		PMDH1; malate dehydrogenase/ oxidoreductase_ malate dehydrogenase, glyoxysomal, putative	0.94813	2.13501e-07
AT5G36880		catalytic_ acetyl-CoA synthetase, putative / acetate-CoA ligase, putative	0.949207	2.02258e-07
AT4G29210	AT4G29220	gamma-glutamyltransferase 6-phosphofructokinase	0.949619	1.98108e-07
AT4G02940		unknown protein_ oxidoreductase, 2OG-Fe(II) oxygenase family protein	0.949897	1.9536e-07
AT4G13250		oxidoreductase_ short-chain dehydrogenase/reductase (SDR) family protein	0.951214	1.8282e-07
AT3G17240		LPD2 (LIPOAMIDE DEHYDROGENASE 2); FAD binding / dihydrolipoyl dehydrogenase/ disulfide oxidoreductase/ oxidoreductase_ dihydrolipoamide dehydrogenase 2, mitochondrial / lipoamide dehydrogenase 2 (MTLPD2)	0.951527	1.79966e-07
AT5G51970		oxidoreductase/ zinc ion binding_ sorbitol dehydrogenase, putative / L-iditol 2-dehydrogenase, putative	0.954564	1.5439e-07
AT1G27450		APT1 (ADENINE PHOSPHORIBOSYLTRANSFERASE 1)_ adenine phosphoribosyltransferase 1 (APT1)	0.959877	1.1795e-07
AT4G01070		UDP-glucosyltransferase/ UDP-glycosyltransferase/ transferase, transferring glycosyl groups	0.960022	1.17078e-07
AT4G32150		VAMP7C (VESICLE-ASSOCIATED MEMBRANE PROTEIN 7C)_ synaptobrevin family protein	0.960302	1.15431e-07
AT4G25860	AT4G25870	oxysterol binding unknown protein	0.960303	1.15425e-07
AT5G15650		RGP2; alpha-1,4-glucan-protein synthase (UDP-forming)_ reversibly glycosylated polypeptide-2 (RGP2)	0.960622	1.13565e-07
AT5G46780		unknown protein_ VQ motif-containing protein	0.960789	1.12604e-07
AT3G07520		ATGLR1.4_ glutamate receptor family protein (GLR1.4)	0.961947	1.06164e-07
AT1G51660		ATMKK4 (MITOGEN-ACTIVATED PROTEIN KINASE KINASE 4); MAP kinase kinase/ kinase	0.963048	1.00372e-07
AT2G04350		catalytic/ long-chain-fatty-acid-CoA ligase_ long-chain-fatty-acid--CoA ligase family protein / long-chain acyl-CoA synthetase family protein (LACS8)	0.966778	8.29619e-08
AT2G39270		ATP binding / nucleotide kinase/ phosphotransferase, phosphate group as acceptor_ adenylate kinase family protein	0.96772	7.9052e-08
AT4G08980		ubiquitin-protein ligase_ F-box family protein (FBW2)	0.969134	7.35279e-08
AT4G14420		unknown protein_ lesion inducing protein-related	0.969994	7.03554e-08
AT1G12210		RFL1 (RPS5-LIKE 1); ATP binding_ disease resistance protein (CC-NBS-LRR class), putative	0.973399	5.90558e-08
AT3G14470		ATP binding_ disease resistance protein (NBS-LRR class), putative	0.974132	5.68663e-08
AT1G34150		pseudouridylate synthase/ tRNA-pseudouridine synthase	0.977288	4.83204e-08
AT4G08950		unknown protein_ phosphate-responsive protein, putative (EXO)	0.977881	4.6857e-08
AT3G49130		RNA binding	0.978569	4.52205e-08
AT1G17100		binding_ SOUL heme-binding family protein	0.978876	4.45055e-08
AT5G48800	AT5G48810	protein binding / signal transducer ATB5-B	0.983816	3.44404e-08
AT3G15630		unknown protein	0.984264	3.36472e-08
AT1G08460		histone deacetylase_ histone deacetylase family protein (HDA8)	0.984567	3.31166e-08
AT5G20010		RAN-1; GTP binding_ Ras-related GTP-binding nuclear protein (RAN-1)	0.984666	3.29491e-08
AT1G56170		HAP5B; DNA binding / transcription factor_ transcription factor, putative	0.987728	2.80841e-08
AT5G03290		isocitrate dehydrogenase (NAD+)/ oxidoreductase_ isocitrate dehydrogenase, putative / NAD+ isocitrate dehydrogenase, putative	0.990312	2.45372e-08
AT2G18230		inorganic diphosphatase/ magnesium ion binding / pyrophosphatase_ inorganic pyrophosphatase (soluble) (PPA) / pyrophosphate phospho-hydrolase / PPase	0.990531	2.4258e-08
AT4G35630		PSAT; phosphoserine transaminase/ transaminase_ phosphoserine aminotransferase, chloroplast (PSAT)	0.992514	2.18618e-08
AT5G61380		TOC1 (TIMING OF CAB1 1); transcription regulator_ ABI3-interacting protein 1 (AIP1)	0.995999	1.82032e-08
AT1G66240		metal ion binding_ copper homeostasis factor, putative / copper chaperone, putative (CCH)	0.996235	1.79798e-08
AT1G19300		transferase, transferring glycosyl groups / transferase, transferring hexosyl groups_ glycosyl transferase family 8 protein	1.00296	1.26065e-08
AT3G20250		RNA binding_ pumilio/Puf RNA-binding domain-containing protein	1.00424	1.17687e-08
AT3G56940	AT3G56950	AT103 (DICARBOXYLATE DIIRON 1) transporter	1.00649	1.04505e-08
AT3G09740		SYP71 (SYNTAXIN OF PLANTS 71)_ syntaxin 71 (SYP71)	1.00926	9.01505e-09
AT3G10690		ATP binding / DNA binding / DNA topoisomerase (ATP-hydrolyzing)/ DNA topoisomerase/ catalytic_ DNA gyrase subunit A family protein	1.01057	8.40623e-09
AT5G18900		oxidoreductase, acting on paired donors, with incorporation or reduction of molecular oxygen, 2-oxoglutarate as one donor, and incorporation of one atom each of oxygen into both donors_ oxidoreductase, 2OG-Fe(II) oxygenase family protein	1.01741	5.82571e-09
AT1G32870		ANAC013; transcription factor_ no apical meristem (NAM) family protein	1.0186	5.46265e-09
AT5G15730		ATP binding / kinase/ protein kinase/ protein serine/threonine kinase/ protein-tyrosine kinase	1.0209	4.8259e-09
AT4G29900		ACA10; calcium-transporting ATPase/ calmodulin binding_ calcium-transporting ATPase, plasma membrane-type, putative / Ca2+-ATPase, putative (ACA10)	1.02372	4.15005e-09
AT1G53230		TCP3; transcription factor_ TCP family transcription factor 3 (TCP3)	1.02758	3.36249e-09
AT2G32920		ATPDIL2-3; electron transporter/ isomerase/ protein disulfide isomerase_ thioredoxin family protein	1.03264	2.55259e-09
AT4G33355	AT4G33360	lipid binding unknown protein	1.03542	2.19511e-09
AT1G80830		NRAMP1; manganese ion transporter/ metal ion transporter	1.03681	2.03313e-09
AT2G34250		protein translocase_ protein transport protein sec61, putative	1.03701	2.01079e-09
AT4G34710		ADC2 (ARGININE DECARBOXYLASE 2)_ arginine decarboxylase 2 (SPE2)	1.03817	1.88791e-09
AT3G04120		GAPC (GLYCERALDEHYDE-3-PHOSPHATE DEHYDROGENASE C SUBUNIT); glyceraldehyde-3-phosphate dehydrogenase_ glyceraldehyde-3-phosphate dehydrogenase, cytosolic (GAPC) / NAD-dependent glyceraldehyde-3-phosphate dehydrogenase	1.04762	1.12269e-09
AT4G33140		unknown protein	1.05208	8.76929e-10
AT5G38980		unknown protein	1.05536	7.31705e-10
AT5G62200		unknown protein_ embryo-specific protein-related	1.05883	6.03237e-10
AT2G41090		calcium ion binding_ calmodulin-like calcium-binding protein, 22 kDa (CaBP-22)	1.06412	4.46843e-10
AT1G07890		APX1; L-ascorbate peroxidase_ L-ascorbate peroxidase 1, cytosolic (APX1)	1.08297	1.56395e-10
AT2G22500		binding / transporter_ mitochondrial substrate carrier family protein	1.1104	3.35132e-11
AT3G57520		hydrolase, hydrolyzing O-glycosyl compounds_ alkaline alpha galactosidase, putative	1.11141	2.79277e-11
AT5G11090		unknown protein_ serine-rich protein-related	1.1119	2.79277e-11
AT5G27760		unknown protein_ hypoxia-responsive family protein	1.1134	2.79277e-11
AT1G04990		nucleic acid binding_ zinc finger (CCCH-type) family protein	1.13959	5.58553e-12
AT3G19990		unknown protein	1.14321	5.58553e-12
AT1G44150		unknown protein_ pseudogene, hypothetical protein	1.14452	5.58553e-12
AT5G52640		HSP81-1 (HEAT SHOCK PROTEIN 81-1); ATP binding / unfolded protein binding_ heat shock protein 81-1 (HSP81-1) / heat shock protein 83 (HSP83)	1.15209	0
AT5G47180		structural molecule_ vesicle-associated membrane family protein / VAMP family protein	1.15515	0
AT3G57880		unknown protein_ C2 domain-containing protein	1.16044	0
AT1G47580		catalytic/ lipoyltransferase_ lipoyltransferase, putative	1.20862	0
AT2G45680		transcription factor_ TCP family transcription factor, putative	1.22337	0
AT5G11970		unknown protein	1.22356	0
AT5G51040		unknown protein	1.23118	0
AT2G41110	AT2G41120	ATCAL4; calcium ion binding unknown protein	1.25628	0
AT3G28270		unknown protein	1.26806	0
AT5G03455		CDC25_ rhodanese-like domain-containing protein	1.29151	0
AT2G21960	AT2G21970	unknown protein SEP2 (STRESS ENHANCED PROTEIN 2)	1.34455	0
AT1G53280		unknown protein_ DJ-1 family protein	1.34486	0
AT3G50810		unknown protein_ integral membrane protein, putative	1.34701	0
AT2G18960		AHA1 (PLASMA MEMBRANE PROTON ATPASE); ATPase_ ATPase 1, plasma membrane-type, putative / proton pump 1, putative / proton-exporting ATPase, putative	1.35543	0
AT3G16720		ATL2; protein binding / ubiquitin-protein ligase/ zinc ion binding_ zinc finger (C3HC4-type RING finger) family protein	1.36917	0
AT5G37260		DNA binding / transcription factor_ myb family transcription factor	1.37485	0
AT3G11660		NHL1_ harpin-induced family protein / HIN1 family protein / harpin-responsive family protein	1.44354	0
AT4G28270		protein binding / ubiquitin-protein ligase/ zinc ion binding_ zinc finger (C3HC4-type RING finger) family protein	1.50731	0
AT4G30190		AHA2; ATPase_ ATPase 2, plasma membrane-type, putative / proton pump 2, putative / proton-exporting ATPase, putative	1.52178	0
AT5G51770		ATP binding / kinase/ protein kinase/ protein serine/threonine kinase/ protein-tyrosine kinase	1.56043	0
AT3G03990		catalytic_ esterase/lipase/thioesterase family protein	1.58643	0
AT2G40080		ELF4 (EARLY FLOWERING 4)	2.03649	0
AT3G48360		protein binding / transcription regulator_ speckle-type POZ protein-related	2.14585	0
AT3G20810		transcription factor_ transcription factor jumonji (jmjC) domain-containing protein	2.15212	0
