# Supplementary material for: Crosstalks between Myo-Inositol Metabolism, Programmed Cell Death and Basal Immunity in Arabidopsis
Source: PLoS One. 2009 Oct 8;4(10):e7364. doi: 10.1371/journal.pone.0007364 (PMC2754662; doi:10.1371/journal.pone.0007364)
Supplement: Table S4 — Genes putatively related to pathogen defence diferentially expressed in atips1-1. Two analysis are shown: atips1-1 transcriptome was compared to that of Col-0 under short days (SD), and under long days (LD). For each set of experiment, the log2 ratio (Ratio) for differential expression and P values (Pval) are indicated (See methods for details). Values highlighted in gray correspond to genes that are not significantly differentially expressed (i.e. Pval >5%). AGI numbers highlighted in green correspond to probes that match two different genes, in that case, the AGI number of the other target is indicated inthe second column. Stars indicate genes that are represented by two different probes on the array. (0.03 MB DOC) [file pone.0007364.s012.xls]

## Sheet: Table S4
Accession	Accession	Function	SD		LD
			Col0/atips1-1		Col0/atips1-1
			Ratio	Pval	Ratio	Pval
AT2G43510		ATTI1_ trypsin inhibitor, putative	-0.573466	0.157217	3.03827	0
AT1G33960		AIG1 (AVRRPT2-INDUCED GENE 1); GTP binding_ avirulence-responsive protein / avirulence induced gene (AIG1)	-1.8615	0	2.95434	0
AT2G43570		chitin binding / chitinase	-2.15427	0	2.72572	0
AT3G04720		PR4 (PATHOGENESIS-RELATED 4)_ hevein-like protein (HEL)	-1.96293	0	2.45524	0
AT1G66090		ATP binding / nucleoside-triphosphatase/ nucleotide binding / transmembrane receptor_ disease resistance protein (TIR-NBS class), putative	-0.958049	1.1095e-09	2.31029	0
AT5G13080		WRKY75; transcription factor	-0.224677	1	2.27732	0
AT2G25000		WRKY60; transcription factor	-1.07108	0	2.12066	0
AT1G75040		PR5 (PATHOGENESIS-RELATED GENE 5)_ pathogenesis-related protein 5 (PR-5)	-3.28252	0	2.05791	0
AT5G46350		WRKY8; transcription factor	-0.00324192	1	2.00752	0	*
AT5G49520		WRKY48; transcription factor	-0.127175	1	1.9959	0
AT5G46350		WRKY8; transcription factor	-0.0268622	1	1.6822	0	*
AT3G01970		WRKY45; transcription factor	-0.1111	1	1.6076	0
AT4G31800		WRKY18; transcription factor	-0.42933	1	1.55683	0
AT5G48657		unknown protein_ defense protein-related	-0.611187	0.0370276	1.49733	0
AT3G57260		BGL2 (PATHOGENESIS-RELATED PROTEIN 2); glucan 1,3-beta-glucosidase/ hydrolase, hydrolyzing O-glycosyl compounds_ glycosyl hydrolase family 17 protein	-2.06298	0	1.4682	0
AT3G28930		AIG2 (AVRRPT2-INDUCED GENE 2)_ avrRpt2-induced AIG2 protein (AIG2)	-0.984716	2.18537e-10	1.46809	0
AT4G23800		transcription factor WRKY53; transcription factor	-0.88518	7.74742e-08	1.46485	0
AT5G47120		ATBI-1 (ARABIDOPSIS BAX INHIBITOR 1)_ Bax inhibitor-1 putative / BI-1 putative	-0.895013	4.45199e-08	1.45288	0
AT5G64810		WRKY51; transcription factor	-0.609931	0.038906	1.41364	0
AT1G33560		ADR1 (ACTIVATED DISEASE RESISTANCE 1)_ disease resistance protein (CC-NBS-LRR class), putative	-0.668924	0.00343212	1.32221	0
AT5G22570		WRKY38; transcription factor	-0.861127	2.93025e-07	1.30247	0
AT5G45000		transmembrane receptor_ Toll-Interleukin-Resistance (TIR) domain-containing protein	-0.657527	0.00557642	1.29913	0
AT2G46400		WRKY46; transcription factor	-1.193	0	1.26728	0
AT4G39030		EDS5 (ENHANCED DISEASE SUSCEPTIBILITY 5); antiporter/ transporter_ enhanced disease susceptibility 5 (EDS5) / salicylic acid induction deficient 1 (SID1)	-0.525727	0.86774	1.21537	0
AT3G01420		ALPHA-DOX1 (ALPHA-DIOXYGENASE 1)_ pathogen-responsive alpha-dioxygenase, putative	-0.098429	1	1.20976	0
AT3G54420		ATEP3; chitinase_ class IV chitinase (CHIV)	-0.150007	1	1.20967	0
AT3G61190		BAP1 (BON ASSOCIATION PROTEIN 1)_ BON1-associated protein 1 (BAP1)	-0.200013	1	1.20037	0
AT1G31580		ECS1	-1.03538	1.1207e-11	1.16427	0
AT1G33950		GTP binding_ avirulence-responsive family protein / avirulence induced gene (AIG1) family protein	-0.0023167	1	1.13832	0
AT1G80460		NHO1; carbohydrate kinase_ glycerol kinase, putative	-0.513559	1	1.12528	0
AT4G33300		ADR1-L1; ATP binding_ disease resistance protein (CC-NBS-LRR class), putative	-0.545833	0.42964	1.08638	2.24514e-11
AT3G47540		chitinase	-0.200697	1	1.05391	1.73998e-10	*
AT2G45760		BAP2 (BON ASSOCIATION PROTEIN 2)_ BON1-associated protein (BAP1)-related	-0.136595	1	1.05111	2.02062e-10
AT3G47540		chitinase	-0.398861	1	1.0395	3.98512e-10	*
AT1G29690		CAD1	-0.189677	1	1.02649	8.41927e-10
AT2G38470	AT2G38480	WRKY33; transcription factor unknown protein	-0.571692	0.167926	1.02645	8.41927e-10
AT2G23320		WRKY15; transcription factor	-0.340923	1	1.01994	1.2236e-09
AT1G05570		CALS1 (CALLOSE SYNTHASE 1); transferase, transferring glycosyl groups_ callose synthase 1 (CALS1) / 1,3-beta-glucan synthase 1	-1.04168	5.60352e-12	0.989607	6.63999e-09
AT3G23120		kinase/ protein binding_ leucine-rich repeat family protein	-0.652024	0.00702944	0.943566	7.89446e-08
AT3G04670		WRKY39; transcription factor	-0.336526	1	0.912137	4.00808e-07
AT3G56400		WRKY70; transcription factor	0.0395333	1	0.911582	4.12275e-07
AT5G38350		ATP binding_ disease resistance protein (NBS-LRR class), putative	-0.0315776	1	0.909504	4.58154e-07
AT3G04717		unknown protein_ pseudogene, similar to pathogen- and wound-inducible antifungal protein CBP20 precursor	-0.314849	1	0.909184	4.65647e-07
AT1G17615		transmembrane receptor_ disease resistance protein (TIR-NBS class), putative	$	$	0.899821	7.46761e-07
AT4G16520		microtubule binding_ autophagy 8f (APG8f)	-0.229148	1	0.881908	1.81944e-06
AT4G01250		WRKY22; transcription factor	0.298435	1	0.87087	3.12289e-06
AT3G60640		microtubule binding_ autophagy 8g (APG8g)	-0.214257	1	0.865005	4.15021e-06
AT2G14080		ATP binding / nucleoside-triphosphatase/ nucleotide binding / transmembrane receptor_ disease resistance protein (TIR-NBS-LRR class), putative	-0.249509	1	0.856864	6.14037e-06
AT3G45860		kinase_ receptor-like protein kinase, putative	-1.96036	0	0.843557	1.15595e-05	*
AT1G80840		WRKY40; transcription factor	-0.660603	0.00489546	0.822667	3.06196e-05
AT3G28950		unknown protein_ avirulence-responsive protein-related / avirulence induced gene (AIG) protein-related	-0.341889	1	0.81452	4.44888e-05
AT5G24590		TIP (TCV-INTERACTING PROTEIN); transcription factor_ turnip crinkle virus-interacting protein / TCV-interacting protein (TIP)	-0.364611	1	0.794961	0.000107523
AT5G26170		WRKY50; transcription factor	-0.71683	0.000409569	0.788087	0.000145909
AT5G45090		ATPP2-A7; transmembrane receptor_ lectin-related	-0.0228346	1	0.755561	0.000597956
AT1G57650		unknown protein_ disease resistance protein (NBS-LRR class), putative	-0.105427	1	0.741825	0.00106669
AT3G05360		kinase/ protein binding_ disease resistance family protein / LRR family protein	-0.158407	1	0.732027	0.00160209
AT1G32230		RCD1 (RADICAL-INDUCED CELL DEATH1)_ WWE domain-containing protein / ceo protein, putative (CEO)	-0.327069	1	0.727348	0.00194206
AT2G42010		PLDBETA1 (PHOSPHOLIPASE D BETA 1); phospholipase D_ phospholipase D beta 1 / PLD beta 1 (PLDBETA1)	-0.0845059	1	0.717468	0.00290462
AT4G11230		oxidoreductase_ respiratory burst oxidase, putative / NADPH oxidase, putative	-0.552706	0.336018	0.700896	0.00563996
AT4G04620		microtubule binding_ autophagy 8b (APG8b)	-0.0318657	1	0.694396	0.00728783
AT2G34690		ACD11 (ACCELERATED CELL DEATH 11)	-0.355588	1	0.681373	0.0120974
AT2G15080		kinase/ protein binding_ disease resistance family protein	-0.678122	0.0023066	0.67659	0.0145396
AT1G64060		ATRBOH F F; NAD(P)H oxidase_ respiratory burst oxidase protein F (RbohF) (RbohAp108) / NADPH oxidase	0.010023	1	0.675404	0.0152148
AT3G50470		HR3 (HOMOLOG OF RPW8 3)_ hypersensitive response protein 3 (HR3)	-0.258818	1	0.67364	0.0162758
AT4G02220		unknown protein_ zinc finger (MYND type) family protein / programmed cell death 2 C-terminal domain-containing protein	-0.206373	1	0.646472	0.0450167
AT1G51660		ATMKK4 (MITOGEN-ACTIVATED PROTEIN KINASE KINASE 4); MAP kinase kinase/ kinase	-0.421064	1	0.639488	0.0581062
AT3G45860		kinase_ receptor-like protein kinase, putative	-0.61266	0.0349343	0.386539	1	*
AT2G47730		ATGSTF8 (GLUTATHIONE S-TRANSFERASE 8); glutathione transferase	-0.662293	0.00455643	0.305376	1
AT1G73680		oxidoreductase, acting on single donors with incorporation of molecular oxygen, incorporation of two atoms of oxygen / peroxidase_ pathogen-responsive alpha-dioxygenase, putative	-0.132767	1	0.298181	1
AT5G15410		DND1 (DEFENSE NO DEATH 1); calmodulin binding / cation channel/ cyclic nucleotide binding / inward rectifier potassium channel_ cyclic nucleotide-regulated ion channel / cyclic nucleotide-gated channel (CNGC2)	0.384552	1	-0.73018	0.00172881
AT1G73110		ATP binding / ATPase_ ribulose bisphosphate carboxylase/oxygenase activase, putative / RuBisCO activase, putative	0.213488	1	-0.744994	0.000934199
AT4G23550		WRKY29; transcription factor	0.509497	1	-0.755254	0.000605813
AT3G20820		protein binding_ leucine-rich repeat family protein	0.185036	1	-1.07403	5.05156e-11
AT4G19530		ATP binding / transmembrane receptor_ disease resistance protein (TIR-NBS-LRR class), putative	0.486086	1	-1.11728	5.61284e-12
AT1G66100		toxin receptor binding_ thionin, putative	0.367664	1	-2.22861	0
