# Supplementary material for: Crosstalks between Myo-Inositol Metabolism, Programmed Cell Death and Basal Immunity in Arabidopsis
Source: PLoS One. 2009 Oct 8;4(10):e7364. doi: 10.1371/journal.pone.0007364 (PMC2754662; doi:10.1371/journal.pone.0007364)
Supplement: Table S5 — Genes putatively related to oxidative stress diferentially expressed in atips1-1. Two analysis are shown: atips1-1 transcriptome was compared to that of Col-0 under short days (SD), and under long days (LD). For each set of experiment, the log2 ratio (Ratio) for differential expression and P values (Pval) are indicated (See methods for details). Values highlighted in gray correspond to genes that are not significantly differentially expressed (i.e. Pval >5%). Stars indicate genes that correspond to two different probes on the array. (0.02 MB DOC) [file pone.0007364.s013.xls]

## Sheet: Table S5
	Function	SD		LD
Accession		Col0/atips1-1		Col0/atips1-1
		Ratio	Pval	Ratio	Pval
AT5G13930	CHS (CHALCONE SYNTHASE); naringenin-chalcone synthase_ chalcone synthase / naringenin-chalcone synthase	0.56605	0.206825	-2.07861	0
AT3G26060	antioxidant_ peroxiredoxin Q, putative	0.276222	1	-1.36016	0
AT3G11630	antioxidant_ 2-cys peroxiredoxin, chloroplast (BAS1)	0.260298	1	-1.34455	0
AT5G63310	NDPK2 (NUCLEOSIDE DIPHOSPHATE KINASE 2)	0.355843	1	-1.26687	0
AT1G77490	L-ascorbate peroxidase_ L-ascorbate peroxidase, thylakoid-bound (tAPX)	0.446421	1	-1.16413	0	*
AT5G06290	antioxidant_ 2-cys peroxiredoxin, chloroplast, putative	0.128781	1	-1.15748	0
AT1G77490	L-ascorbate peroxidase_ L-ascorbate peroxidase, thylakoid-bound (tAPX)	0.383409	1	-1.15279	0	*
AT3G06730	electron transporter/ thiol-disulfide exchange intermediate_ thioredoxin family protein	0.21985	1	-0.879263	2.07214e-06
AT3G06730	electron transporter/ thiol-disulfide exchange intermediate_ thioredoxin family protein	0.21985	1	-0.879263	2.07214e-06
AT4G09010	peroxidase_ L-ascorbate peroxidase, chloroplast, putative	0.173891	1	-0.792583	0.000119532
AT1G43560	electron transporter/ thiol-disulfide exchange intermediate_ thioredoxin family protein	0.287194	1	-0.744741	0.000944176
AT1G08550	NPQ1 (NON-PHOTOCHEMICAL QUENCHING 1)_ violaxanthin de-epoxidase precursor, putative (AVDE1)	0.152098	1	-0.743666	0.000987672
AT5G16710	glutathione dehydrogenase (ascorbate)	0.207513	1	-0.653856	0.0342741
AT4G08390	L-ascorbate peroxidase_ L-ascorbate peroxidase, stromal (sAPX)	0.147457	1	-0.650326	0.0390593
AT2G41680	disulfide oxidoreductase/ electron transporter/ oxidoreductase/ thioredoxin-disulfide reductase	0.204472	1	-0.644044	0.0492084
AT1G52500	ATMMH-1 (FORMAMIDOPYRIMIDINE-DNA GLYCOSYLASE 1)	0.289019	1	1.67566e-11	1.67566e-11
AT2G47730	ATGSTF8 (GLUTATHIONE S-TRANSFERASE 8)	-0.662293	0.00455643	0.305376	1
AT1G65980	TPX1; antioxidant_ peroxiredoxin type 2, putative	-0.307705	1	0.653477	0.0347594	*
AT2G17420	NTRA_ thioredoxin reductase 2 / NADPH-dependent thioredoxin reductase 2 (NTR2)	-0.351142	1	0.664607	0.0229258
AT2G31350	hydroxyacylglutathione hydrolase	-0.329317	1	0.665515	0.0221539
AT1G06130	hydroxyacylglutathione hydrolase_	-0.412993	1	0.667967	0.0201931
AT3G54960	ATPDIL1-3; _ thioredoxin family protein	-0.998978	8.96563e-11	0.679339	0.0130833
AT1G04980	ATPDIL2-2; thioredoxin family protein	-0.942012	2.90262e-09	0.680012	0.0127488
AT5G06730	peroxidase	0.00104879	1	0.685754	0.0102113
AT1G32230	RCD1 (RADICAL-INDUCED CELL DEATH1)	-0.327069	1	0.727348	0.00194206
AT3G63080	ATGPX5 (GLUTATHIONE PEROXIDASE 5); glutathione peroxidase	-0.376141	1	0.749832	0.000762174
AT1G75270	glutathione dehydrogenase (ascorbate), putative	-0.0399985	1	0.768972	0.000336555
AT3G24170	FAD binding / disulfide oxidoreductase, glutathione reductase, putative	-0.323981	1	0.816609	4.04375e-05
AT1G07890	APX1; L-ascorbate peroxidase_ L-ascorbate peroxidase 1, cytosolic (APX1)	-0.433949	1	0.845692	1.04503e-05
AT2G47800	ATMRP4_ glutathione-conjugate transporter (MRP4)	-0.27473	1	0.868821	3.44982e-06
AT5G05410	DREB2A; DNA binding / transcription factor/ transcriptional activator_ DRE-binding protein (DREB2A)	0.0452973	1	0.876461	2.37723e-06
AT1G08830	CSD1; copper, zinc superoxide dismutase	-0.881792	9.36348e-08	0.892496	1.07706e-06
AT1G65980	TPX1; antioxidant_ peroxiredoxin type 2, putative	-0.276827	1	0.946344	6.82129e-08	*
AT1G45145	ATTRX5; thiol-disulfide exchange intermediate_ thioredoxin H-type 5	-0.531938	0.700157	1.01307	1.80172e-09
AT2G47470	ATPDIL2-1;_ thioredoxin family protein	-1.11151	0	1.03789	4.37802e-10
AT4G33870	peroxidase	-0.866416	2.19361e-07	1.04257	3.36771e-10
AT3G22370	AOX1A; alternative oxidase_ alternative oxidase 1a, mitochondrial (AOX1A)	-0.224978	1	1.12099	5.61284e-12
AT1G80160	lactoylglutathione lyase / glyoxalase I family protein	0.0190873	1	1.13023	0
AT5G42980	ATTRX3; thiol-disulfide exchange intermediate_ thioredoxin H-type 3	-0.515836	1	1.15167	0
AT3G25250	AGC2-1 (OXIDATIVE SIGNAL-INDUCIBLE1); kinase	-0.0765888	1	1.16938	0
AT1G78380	ATGSTU19 (GLUTATHIONE TRANSFERASE 8); glutathione transferase	-0.171568	1	1.22485	0
AT4G11600	ATGPX6 (GLUTATHIONE PEROXIDASE 6); glutathione peroxidase, putative	-0.265175	1	1.28399	0
AT1G30400	ATMRP1; glutathione S-conjugate ABC transporter (MRP1)	-0.318919	1	1.30397	0
AT2G29420	ATGSTU7 (GLUTATHIONE S-TRANSFERASE 25); glutathione transferase	0.117272	1	1.3252	0
AT1G69930	ATGSTU11; glutathione transferase	0.0107473	1	1.36619	0
AT4G37520	peroxidase_ peroxidase 50 (PER50) (P50) (PRXR2)	-0.0714562	1	1.38516	0
AT1G65820	glutathione transferase, putative	-0.802726	6.39821e-06	1.41144	0
AT5G05340	peroxidase	-0.0844882	1	1.55871	0
AT2G37130	peroxidase_ peroxidase 21 (PER21) (P21) (PRXR5)	-0.146858	1	1.72046	0
AT1G15380	lactoylglutathione lyase	0.0235396	1	1.90524	0
AT4G02520	ATGSTF2; glutathione transferase	-2.62307	0	2.00224	0
AT4G37530	peroxidase	-0.557291	0.284749	2.04336	0
AT3G09270	ATGSTU8; glutathione transferase	-0.413435	1	3.00425	0
AT1G74590	ATGSTU10; glutathione transferase	-0.750103	8.62331e-05	3.53551	0
