# Supplementary material for: Crosstalks between Myo-Inositol Metabolism, Programmed Cell Death and Basal Immunity in Arabidopsis
Source: PLoS One. 2009 Oct 8;4(10):e7364. doi: 10.1371/journal.pone.0007364 (PMC2754662; doi:10.1371/journal.pone.0007364)
Supplement: Table S6 — Differentially expressed chloroplastic genes in atips1-1 under SD and LD conditions. Three analysis were performed: atips1-1 transcriptome was compared to that of Col-0 under short days (SD), and under long days (LD), and atips1-1 transcriptome under SD was compared to atips1-1 transcriptome under LD (SD/LD). For each set of experiment, the log2 ratio (Ratio) for differential expression and P values (Pval) are indicated (See methods for details). Below is the legend for color codes used for ratios and P values. Cells highlighted in green correspond to significantly down-regulated genes, cells highlighted in red correspond to significantly up-regulated genes. Cells highlighted in black correspond to genes that are not significantly differentially expressed (i.e. Pval >5%). AGI numbers highlighted in green correspond to probes that match two different genes, in that case, the AGI number of the other target is indicated in the second column. AGI numbers highlighted in gray correspond to unannotated genes. (0.03 MB DOC) [file pone.0007364.s014.xls]

## Sheet: Table S6
	0	1e-08	0.05	1
P values :
Ratio :
	-2.5	-1.5	-1	non diff		1	1.5	2.5
				0
Accession	Accession	Function	SD		LD		atips1-1
			Col0/atips1-1		Col0/atips1-1		SD/LD
			Ratio	Pval	Ratio	Pval	Ratio	Pval
ATCG00020		photosystem II protein D1	0.320906	1	-1.10877	5.61284e-12	-0.78605	0.000375303
ATCG00020		photosystem II protein D1	0.746763	0.000101139	-0.407376	1	-1.07253	2.79277e-10
ATCG00040		maturase	0.822138	2.34922e-06	-1.49709	0	-1.89169	0
ATCG00040		maturase	0.587117	0.0940803	-0.938383	1.03579e-07	-1.17906	0
ATCG00050		ribosomal protein S16	0.114444	1	-0.964703	2.56956e-08	-0.44953	1
ATCG00070		photosystem II protein K	0.744474	0.000112771	-1.7689	0	-1.32961	0
ATCG00080		photosystem II protein I	0.563721	0.225277	-1.70292	0	-1.19877	0
ATCG00120		ATPase alpha subunit	0.780738	1.9361e-05	-1.01754	1.3976e-09	-1.61167	0
ATCG00120		ATPase alpha subunit	0.685407	0.00167758	-0.964172	2.64365e-08	-1.48237	0
ATCG00130		ATP synthase CF0 B chain	0.498002	1	-1.72352	0	-1.72773	0
ATCG00130		ATP synthase CF0 B chain	0.24289	1	-1.08197	3.36771e-11	-1.19609	0
ATCG00130		ATP synthase CF0 B chain	0.206398	1	-0.721763	0.00243983	-0.826799	6.50081e-05
ATCG00140		ATP synthase CF0 C chain	0.357864	1	-1.13238	0	-1.33559	0
ATCG00140		ATP synthase CF0 C chain	0.301763	1	-0.857897	5.84357e-06	-0.794272	0.000265268
ATCG00150		ATP synthase CF0 A chain	0.645636	0.0091762	-1.36584	0	-1.43347	0
ATCG00150		ATP synthase CF0 A chain	0.390313	1	-1.23421	0	-1.2442	0
ATCG00160		ribosomal protein S2	0.599414	0.0586797	-2.16126	0	-1.79576	0
ATCG00160		ribosomal protein S2	0.502499	1	-2.05731	0	-1.44048	0
ATCG00160	ATCG00150	ribosomal protein S2 / ATP synthase CF0 A chain /_	0.62728	0.0194687	-1.83952	0	-1.12094	1.67566e-11
ATCG00170			1.20606	0	-2.35971	0	-2.09631	0
ATCG00170			0.358441	1	-1.47925	0	-1.4074	0
ATCG00220		photosystem II protein M	0.478061	1	-1.32956	0	-1.03803	1.90467e-09
ATCG00280		photosystem II 44 kDa protein	1.22399	0	-1.95496	0	-2.04844	0
ATCG00280		photosystem II 44 kDa protein	0.879545	1.06136e-07	-1.72879	0	-1.77763	0
ATCG00280	ATCG00270	photosystem II 44 kDa protein / photosystem II protein D2 /_	1.13811	0	-1.47801	0	-1.93524	0
ATCG00300		ycf9	0.603211	0.0506261	-1.72372	0	-1.67322	0
ATCG00340	ATCG00330	photosystem I P700 apoprotein A2 / ribosomal protein S14 /_	1.17757	0	-1.99777	0	-1.71435	0
ATCG00340		photosystem I P700 apoprotein A2	0.717182	0.000403017	-1.61317	0	-1.48374	0
ATCG00350		photosystem I P700 apoprotein A1	0.599456	0.0585825	-1.34782	0	-1.30271	0
ATCG00350	ATCG00340	photosystem I P700 apoprotein A1 / photosystem I P700 apoprotein A2 /_	0.594426	0.0711412	-0.953303	4.72152e-08	-0.516574	1
ATCG00360		photosystem I assembly protein ycf3	0.597012	0.0643919	-1.60617	0	-1.42702	0
ATCG00360		photosystem I assembly protein ycf3	0.549943	0.37104	-1.55117	0	-1.30551	0
ATCG00360		photosystem I assembly protein ycf3	0.553206	0.33002	-1.49812	0	-1.43202	0
ATCG00360		photosystem I assembly protein ycf3	0.367572	1	-0.929375	1.65489e-07	-0.904276	1.83879e-06
ATCG00380		ribosomal protein S4	0.391112	1	-1.90306	0	-1.59785	0
ATCG00380		ribosomal protein S4	0.458525	1	-1.6127	0	-1.88983	0
ATCG00420		NADH dehydrogenase subunit J	0.269804	1	-1.00948	2.20023e-09	-1.13079	1.11711e-11
ATCG00430			0.468396	1	-0.732458	0.00157387	-1.04356	1.40197e-09
ATCG00430	ATCG00420	_/ NADH dehydrogenase subunit J /_	0.391203	1	-0.730558	0.00170213	-1.14718	5.58553e-12
ATCG00440		NADH dehydrogenase subunit 3	0.536536	0.596432	-0.995464	4.80459e-09	-0.678298	0.0258503
ATCG00440	ATCG00430	NADH dehydrogenase subunit 3 /_/_	0.579264	0.12658	-0.879157	2.08297e-06	0.0624962	1
ATCG00470		ATP synthase CF1 epsilon chain	0.329703	1	-1.33812	0	-1.25737	0
ATCG00480		ATP synthase CF1 beta chain	0.501651	1	-1.82183	0	-1.32511	0
ATCG00480	ATCG00470	ATP synthase CF1 beta chain / ATP synthase CF1 epsilon chain /_	0.468722	1	-1.73852	0	-1.3516	0
ATCG00480	ATCG00470	ATP synthase CF1 beta chain / ATP synthase CF1 epsilon chain /_	0.306662	1	-1.58089	0	-0.960573	1.1385e-07
ATCG00500		acetyl-CoA carboxylase beta subunit	0.433755	1	-0.666718	0.0211699	-1.26613	0
ATCG00520		photosystem I assembly protein ycf4	0.310313	1	-1.12333	0	-1.11754	2.23421e-11
ATCG00520		photosystem I assembly protein ycf4	0.280969	1	-0.995107	4.90001e-09	-1.01124	8.11019e-09
ATCG00530			0.278581	1	-1.53318	0	-1.14583	5.58553e-12
ATCG00530			0.142887	1	-1.08292	3.36771e-11	-1.14249	5.58553e-12
ATCG00540		cytochrome f	0.316517	1	-2.04327	0	-1.77884	0
ATCG00540		cytochrome f	0.484551	1	-1.81273	0	-1.46658	0
ATCG00540		cytochrome f	0.142952	1	-1.63468	0	-1.5988	0
ATCG00540	ATCG00530	cytochrome f /_/_	0.162158	1	-1.1745	0	-1.16947	0
ATCG00570	ATCG00550	cytochrome b559 beta chain / photosystem II protein J / photosystem II protein L	0.704294	0.000723999	-0.810959	5.23218e-05	-0.346586	1
ATCG00580	ATCG00570	cytochrome b559 alpha chain / cytochrome b559 beta chain /_	0.75504	6.80464e-05	-0.969246	2.0122e-08	-0.301573	1
ATCG00590			0.308815	1	-1.27685	0	-1.41489	0
ATCG00600			0.349135	1	-1.39644	0	-1.32622	0
ATCG00630		photosystem I subunit IX	0.587564	0.0924925	-1.54458	0	-0.777499	0.000536441
ATCG00640		ribosomal protein L33	0.577708	0.134187	-1.4256	0	-1.1486	5.58553e-12
ATCG00650	ATCG00640	ribosomal protein S18 / ribosomal protein L33 /_	0.855549	3.96908e-07	-2.24418	0	-1.13503	5.58553e-12
ATCG00650		ribosomal protein S18	0.554495	0.315042	-2.11763	0	-1.17632	0
ATCG00670		ATP-dependent Clp protease proteolytic subunit	0.626812	0.0198406	-1.55939	0	-1.32399	0
ATCG00670		ATP-dependent Clp protease proteolytic subunit	0.854137	4.28462e-07	-1.53089	0	-1.4184	0
ATCG00670		ATP-dependent Clp protease proteolytic subunit	0.937665	3.75996e-09	-1.47915	0	-1.59444	0
ATCG00670		ATP-dependent Clp protease proteolytic subunit	0.9182	1.17786e-08	-1.17324	0	-1.39453	0
ATCG00720	ATCG00710	cytochrome b6 / photosystem II phosphoprotein /_	0.977375	3.41815e-10	-2.0082	0	-1.84625	0
ATCG00720		cytochrome b6	0.565916	0.207851	-1.92433	0	-1.51349	0
ATCG00720		cytochrome b6	0.365988	1	-1.14609	0	-1.14677	5.58553e-12
ATCG00730	ATCG00720	_/ cytochrome b6 /_	0.493826	1	-1.72631	0	-1.21304	0
ATCG00730			0.358648	1	-1.43494	0	-1.02156	4.65833e-09
ATCG00740		RNA polymerase alpha chain	0.570287	0.176902	-1.23831	0	-0.494012	1
ATCG00750	ATCG00740	ribosomal protein S11 / RNA polymerase alpha chain /_	0.831813	1.41364e-06	-1.49081	0	-0.702255	0.0106101
ATCG00760		ribosomal protein L36	0.864152	2.48359e-07	-1.60396	0	-1.20313	0
ATCG00760	ATCG00750	ribosomal protein L36 / ribosomal protein S11 /_	0.680915	0.00204227	-1.50247	0	-1.00498	1.13219e-08
ATCG00770		ribosomal protein S8	0.939214	3.42935e-09	-1.47602	0	-1.17066	0
ATCG00780		ribosomal protein L14	0.834108	1.25213e-06	-1.49604	0	-1.46565	0
ATCG00780	ATCG00770	ribosomal protein L14 / ribosomal protein S8 /_	0.512483	1	-0.648752	0.041395	-0.686797	0.0189097
ATCG00790		ribosomal protein L16	0.497247	1	-2.01875	0	-1.78497	0
ATCG00790		ribosomal protein L16	0.519118	1	-1.518	0	-1.70004	0
ATCG00790		ribosomal protein L16	0.47936	1	-1.50588	0	-0.894316	2.95802e-06
ATCG00790	ATCG00780	ribosomal protein L16 / ribosomal protein L14 /_	0.460023	1	-0.996889	4.43976e-09	-1.02937	3.0497e-09
ATCG00800		ribosomal protein S3	0.721825	0.000325538	-1.60011	0	-1.26044	0
ATCG00800	ATCG00790	ribosomal protein S3 / ribosomal protein L16 /_	0.674426	0.00270763	-1.3132	0	-0.859119	1.52442e-05
ATCG00810	ATCG00800	ribosomal protein L22 / ribosomal protein S3 /_	0.971423	4.9311e-10	-1.73847	0	-1.44198	0
ATCG00820	ATCG00810	ribosomal protein S19 / ribosomal protein L22 /_	0.687617	0.00152218	-1.85435	0	-1.35822	0
ATCG00830		ribosomal protein L2	0.628049	0.018873	-2.03323	0	-1.62898	0
ATCG00830		ribosomal protein L2	0.542412	0.485051	-2.02298	0	-1.29423	0
ATCG00830	ATCG00820	ribosomal protein L2 / ribosomal protein S19 /_	0.601965	0.0531445	-1.69415	0	-1.00433	1.17184e-08
ATCG00840	ATCG00830	ribosomal protein L23 / ribosomal protein L2 /_	0.418867	1	-1.81156	0	-1.56396	0
ATCG00840		ribosomal protein L23	0.347453	1	-1.71466	0	-1.6716	0
ATCG00900		ribosomal protein S7	0.51865	1	-1.39441	0	-1.4268	0
ATCG00905		ribosomal protein S12	0.26115	1	-1.17871	0	-1.03987	1.72034e-09
ATCG00905	ATCG00900	ribosomal protein S12 / ribosomal protein S7 /_	0.494509	1	-1.00211	3.3228e-09	-1.31862	0
ATCG00905		ribosomal protein S12	0.0789935	1	-0.741912	0.00106282	-1.13953	5.58553e-12
ATCG01000			0.238076	1	-0.968319	2.11548e-08	-1.03889	1.8153e-09
ATCG01010		NADH dehydrogenase subunit 5	0.28038	1	-0.921506	2.48318e-07	-1.06665	3.90987e-10
ATCG01010		NADH dehydrogenase subunit 5	0.139042	1	-0.733396	0.00151407	-1.14284	5.58553e-12
ATCG01020		ribosomal protein L32	0.412865	1	-1.2818	0	-0.704497	0.00974747
ATCG01040		cytochrome c biogenesis protein	0.29237	1	-1.45026	0	-1.53421	0
ATCG01050	ATCG01040	NADH dehydrogenase subunit 4 / cytochrome c biogenesis protein /_	0.286481	1	-1.3849	0	-1.29929	0
ATCG01070		NADH dehydrogenase subunit 4L	0.333865	1	-0.734642	0.00143799	-1.23559	0
ATCG01090		NADH dehydrogenase subunit I	0.694702	0.00111239	-1.36427	0	-1.47344	0
ATCG01090	ATCG01080	NADH dehydrogenase subunit I / NADH dehydrogenase subunit 6 /_	0.495844	1	-1.01312	1.79611e-09	-1.20461	0
ATCG01100		NADH dehydrogenase subunit 1	0.479483	1	-1.98364	0	-1.48586	0
ATCG01100	ATCG01090	NADH dehydrogenase subunit 1 / NADH dehydrogenase subunit I /_	0.453349	1	-1.80652	0	-1.54306	0
ATCG01100		NADH dehydrogenase subunit 1	0.458824	1	-1.53872	0	-1.55903	0
ATCG01100		NADH dehydrogenase subunit 1	0.330134	1	-1.23973	0	-1.30684	0
ATCG01100		NADH dehydrogenase subunit 1	0.603826	0.0494279	-1.13752	0	-1.61168	0
ATCG01110	ATCG01100	NADH dehydrogenase subunit 7 / NADH dehydrogenase subunit 1 /_	0.532552	0.685379	-1.07579	4.49027e-11	-1.49845	0
ATCG01130			0.836605	1.09689e-06	-1.71796	0	-0.833958	4.73626e-05
ATCG01130			0.239871	1	-0.652442	0.0361188	-0.677292	0.026818
